# Supplementary material for: Active prophages in coral-associated Halomonas capable of lateral transduction
Source: ISME J. 2024 May 13;18(1):wrae085. doi: 10.1093/ismejo/wrae085 (PMC11131426; doi:10.1093/ismejo/wrae085)
Supplement: Table_S3_wrae085 [file table_s3_wrae085.xlsx]

## Sheet: Table S3
Table S3. Annotation of prophages Phm1, Phm2 and Phm3 in H.meridiana SCSIO 43005
Prophage	Locus_tag	CDS or RNA	Start Coord	End Coord	Strand	Annotation (NCBI Prokaryotic Genome Annotation Pipeline)	Pfam		BlastP_NR_virus
							Pfam family	Description	Description	Accession	Query cover (%)	E Value	Per. Ident(%)
Phm1	attL		292609	292683
	CTT34_01425	CDS	292758	293156	-	hypothetical protein			hypothetical protein [Caudoviricetes sp.]	DAZ70350.1	99	1e-32	39.69
	CTT34_01430	CDS	293153	293710	-	DUF4065 domain-containing protein	pfam13274	Panacea domain-containing protein may function as an antitoxin component in a type II toxin-antitoxin system	Protein of unknown function (DUF4065)[Siphoviridae sp. ctGKi16]	DAE14195.1	100	4e-54	45.7
	CTT34_01435	CDS	293799	294962	-	site-specific integrase	pfam14659	Phage integrase, N-terminal SAM-like domain	Phage integrase [Pseudomonas phage vB_PaeS-D14B]	DBA08287.1	90	1e-133	56.09
	CTT34_01440	CDS	294947	295126	-	excisionase			excisionase [Bordetella phage BPP-1]	NP_958718.1	91	5e-09	45.45
	CTT34_01445	CDS	295113	295916	-	hypothetical protein			hypothetical protein PQB34_gp52 [Ochrobactrum phage POI1126]	YP_010665193.1	89	1e-31	40.24
	CTT34_01450	CDS	295913	296575	-	hypothetical protein			ASCH domain protein [Caudoviricetes sp.]	DAL95289.1	90	1e-26	33.7
	CTT34_01455	CDS	296572	296793	-	hypothetical protein			hypothetical protein TC7_021 [Pseudomonas phage TC7]	AUR80790.1	94	0.003	27.78
	CTT34_01460	CDS	296790	297035	-	hypothetical protein			hypothetical protein PQA73_gp39 [Erwinia phage Pavtok]	YP_010664598.1	77	0.0002	34.92
	CTT34_01465	CDS	297032	297685	-	hypothetical protein			hypothetical protein [Caudoviricetes sp.]	DAL27565.1	46	3e-22	50.5
	CTT34_01470	CDS	297758	298567	-	hypothetical protein	pfam10065	protein of unknown function DUF2303	protein of unknown function DUF2303	DAM49122.1	98	1e-63	40.22
	CTT34_01475	CDS	298619	298978	-	hypothetical protein			translation elongation factor [Marinobacter phage PS3]	ATN93372.1	94	3e-31	46.9
	CTT34_01480	CDS	299065	299385	-	hypothetical protein	pfam03374	This domain was called the KilAC domain by Iyer and colleagues.	anti-repressor Ant [Ralstonia phage Eline]	YP_010078276.1	81	2e-07	39.77
	CTT34_01485	CDS	299382	299708	-	hypothetical protein
	CTT34_01490	CDS	299705	299896	-	hypothetical protein
	CTT34_01495	CDS	300043	301125	-	restriction endonuclease	pfam04313	Uncharacterized protein, contains restriction enzyme R protein N terminal (HSDR_N) domain	hypothetical protein [Caudoviricetes sp.]	DAE61647.1	100	3e-104	46.13
	CTT34_01500	CDS	301150	301878	-	hypothetical protein	pfam01381	DNA binding helix-turn helix proteins	Repressor protein CI	DAZ58008.1	95	2e-28	31.91
	CTT34_01505	CDS	301954	302142	+	Cro/Cl family transcriptional regulator	pfam14549	DNA-binding transcriptional regulator Cro	Cro/CI family transcriptional regulator	YP_010773443.1	83	7e-09	44.23
	CTT34_01510	CDS	302338	302847	+	hypothetical protein			CII-like transcriptional activator [Burkholderia phage Bcep176]	YP_355349.1	84	6e-06	26.57
	CTT34_01515	CDS	302840	303040	+	hypothetical protein	pfam01258	Prokaryotic dksA/traR C4-type zinc finger	DksA-like zinc finger domain containing protein [Caudoviricetes sp.]	DAE59316.1	84	5e-10	51.61
	CTT34_01520	CDS	303052	303312	-	hypothetical protein
	CTT34_01525	CDS	303336	304364	+	hypothetical protein	pfam08707	Primase C terminal 2 (PriCT-2)	DNA primase [Pseudomonas phage PG1]	WID41962.1	96	6e-102	48.64
	CTT34_01530	CDS	304364	306082	+	hypothetical protein	pfam19263	Family of unknown function (DUF5906)	dsDNA helicase [Caudoviricetes sp.]	DAN60008.1	93	0	53.76
	CTT34_01535	CDS	306409	306786	+	hypothetical protein			hypothetical protein [Caudoviricetes sp.]	DAN60021.1	92	0.007	32.84
	CTT34_01540	CDS	306944	308160	-	IS3 family transposase			IS3 family transposase [Escherichia phage 06-3462]	WBL49802.1	97	5e-164	58.69
	CTT34_01545	CDS	308360	308938	+	N-acetylmuramoyl-L-alanine amidase	pfam01520	N-acetylmuramoyl-L-alanine amidase	N-acetylmuramoyl-L-alanine [Halomonas phage QHHSV-1]	APC45976.1	98	1e-68	57.37
	CTT34_01550	CDS	308964	309287	+	phage holin, lambda family	pfam05106	Phage holin family	holin [Caudoviricetes sp.]	DAL14761.1	92	1e-19	43.43
	CTT34_01555	CDS	309284	309715	+	hypothetical protein			hypothetical protein[Prokaryotic dsDNA virus]	QDP46799.1	97	0.004	29.25
	CTT34_01560	CDS	309851	310171	+	HNH endonuclease	pfam01844	HNH endonuclease	HNH endonuclease [Pseudomonas phage PAJU2]	YP_002284412.1	90	2e-36	60.42
	CTT34_01565	CDS	310387	310902	+	phage terminase small subunit P27 family	pfam05119	Phage terminase, small subunit	terminase small subunit P27 family [Pseudomonas phage PG1]	WID41966.1	98	2e-43	47.98
	CTT34_01570	CDS	310865	312586	+	phage terminase small subunit P27 family	pfam03354	Phage Terminase	Terminase large subunit [Pseudomonas phage PG1]	WID41967.1	97	0	56.44
	CTT34_01575	CDS	312730	313905	+	phage portal protein	pfam04860	Phage portal protein	portal protein [Bordetella phage vB_BbrS_PHB09]	QEA10889.1	93	5e-108	45.38
	CTT34_01580	CDS	313862	314572	+	peptidase S14	pfam00574	Clp protease	Clp protease [Bordetella phage vB_BbrS_PHB09]	QEA10890.1	99	1e-79	53.31
	CTT34_01585	CDS	314638	315885	+	phage major capsid protein	pfam05065	Phage major capsid protein	major capsid protein [Halomonas phage vB_HmeY_H4907]	WJZ48877.1	100	0	99
	CTT34_01590	CDS	315948	316328	+	hypothetical protein
	CTT34_01595	CDS	316325	316855	+	hypothetical protein			Head Tail Connector Protein [Caudoviricetes sp.]	DAK95135.1	93	3e-16	36.46
	CTT34_01600	CDS	316852	317172	+	head-tail adaptor protein	pfam05135	Phage gp6-like head-tail connector protein	head-tail adapter [Proteus phage vB_PvuS_Pm34]	APU92746.1	100	7e-25	43.4
	CTT34_01605	CDS	317169	317588	+	hypothetical protein	pfam04883	Tail-component	tail protein [Serratia phage vB_SspS_OS31]	QNO01011.1	100	5e-46	56.12
	CTT34_01610	CDS	317585	317914	+	hypothetical protein	pfam11367	Protein of unknown function (DUF3168)	tail component [Caudoviricetes sp.]	DAI75670.1	100	2e-23	44.95
	CTT34_01615	CDS	317972	318445	+	phage tail protein			tail tube protein [Caudoviricetes sp.]	DAG81309.1	96	5e-38	47.06
	CTT34_01620	CDS	318449	318877	+	hypothetical protein	pfam06222	Phage tail assembly chaperone	tail protein [Burkholderia phage phiE125]	NP_536369.1	96	9e-16	37.06
	CTT34_01625	CDS	318904	319194	+	phage tail protein	pfam13227	Protein of unknown function (DUF4035)	tail protein [Escherichia phage HK75]	YP_004934119.1	97	8e-24	53.19
	CTT34_01630	CDS	319250	319690	+	hypothetical protein
	CTT34_01635	CDS	319746	323009	+	phage tail tape measure protein	pfam20155	Tape measure protein	tail length tape measure protein [Caudoviricetes sp.]	DAM78877.1	66	2e-76	39.14
	CTT34_01640	CDS	323006	323593	+	hypothetical protein			distal tail protein [Caudoviricetes sp.]	DAI13518.1	98	1e-45	43.08
	CTT34_01645	CDS	323593	324189	+	hypothetical protein			tail protein [Pseudomonas phage phiPSA1]	YP_009043556.1	97	8e-83	60.82
	CTT34_01650	CDS	324173	324394	-	hypothetical protein
	CTT34_01655	CDS	324465	324869	+	hypothetical protein
	CTT34_01660	CDS	324862	329367	+	hypothetical protein	pfam12128	Protein of unknown function (DUF3584)	central tail fiber J [Pseudomonas phage phiPSA1]	YP_009043558.1	76	0	42.61
	CTT34_01665	CDS	329371	329766	+	hypothetical protein
	CTT34_01670	CDS	329753	330112	+	hypothetical protein
	CTT34_01675	CDS	330109	331437	+	hypothetical protein			tail fiber protein [Erwinia phage Midgardsormr38]	YP_010667118.1	52	2e-39	40.83
	CTT34_01680	CDS	331906	332091	+	hypothetical protein			Protein of unknown function (DUF1654) [Caudoviricetes sp.]	DAF68178.1	75	5e-06	42.11
	CTT34_01685	CDS	332390	332620	-	hypothetical protein	pfam07867	Protein of unknown function (DUF1654)	Protein of unknown function (DUF1654)	DAF68178.1	75	5e-06	42.11
	CTT34_01690	CDS	332825	333304	+	hypothetical protein
	CTT34_01695	tmRNA	333397	333776	-	transfer-messenger RNA
	attR		333351	333425
Phm2	attL		1064123	1064145
	CTT34_05160	CDS	1063147	1064199	-	tRNA dihydrouridine(20/20a) synthase DusA	pfam01207		tRNA-dihydrouridine synthase A	DAF58540.1	90	2e-133	60.44
	CTT34_05165	CDS	1064330	1065352	+	hypothetical protein	pfam00589	Phage integrase family	XerC Integrase [uncultured Caudovirales phage]	CAB4122483.1	97	2e-67	40.41
	CTT34_05170	CDS	1065349	1065567	-	pyocin activator protein PrtN	pfam11112	Pyocin activator protein PrtN	excisionase [Ralstonia phage GP4]	YP_010078789.1	98	2e-05	33.77
	CTT34_05175	CDS	1065564	1065815	-	hypothetical protein			hypothetical protein QHH_59 [Halomonas phage QHHSV-1]	APC45971.1	91	1e-14	43.42
	CTT34_05180	CDS	1065909	1066820	-	DNA cytosine methyltransferase	pfam00145	DNA	methyltransferase	WEU68080.1	99	6e-105	56.72
	CTT34_05185	CDS	1066813	1067031	-	hypothetical protein	pfam01258	DksA-like zinc-finger protein	DksA-like zinc-finger protein [Mannheimia phage vB_MhM_1127AP1]	YP_009784996.1	98	5e-09	41.67
	CTT34_05190	CDS	1067046	1069349	-	hypothetical protein	pfam05840	Bacteriophage replication gene A protein	Replication associated protein [Caudoviricetes sp.]	DAO68344.1	58	2e-79	38.2
	CTT34_05195	CDS	1069346	1069627	-	hypothetical protein
	CTT34_05200	CDS	1069624	1070025	-	hypothetical protein
	CTT34_05205	CDS	1070022	1070351	-	transcriptional regulator	pfam04606	phage zinc-binding transcriptional activators	transcriptional regulator [Ralstonia phage RSY1]	YP_009067117.1	60	6e-09	40.91
	CTT34_05210	CDS	1070344	1070532	-	hypothetical protein			hypothetical protein KNV21_gp38 [Burkholderia phage Mana]	YP_010109810.1	88	1e-11	58.18
	CTT34_05215	CDS	1070570	1070773	-	hypothetical protein			hypothetical protein KNV21_gp37 [Burkholderia phage Mana]	YP_010109809.1	77	9e-08	46.15
	CTT34_05220	CDS	1070805	1071011	-	hypothetical protein
	CTT34_05225	CDS	1071053	1071349	-	hypothetical protein
	CTT34_05230	CDS	1071415	1072071	+	hypothetical protein	pfam00717	Peptidase S24-like	Repressor protein CI [Caudoviricetes sp.]	DAT30597.1	68	6e-21	35.44
	CTT34_05235	CDS	1072102	1073034	+	hypothetical protein			hypothetical protein [Caudoviricetes sp.]	DAU45205.1	66	2e-06	26.13
	CTT34_05240	CDS	1073019	1073558	+	hypothetical protein			hypothetical protein [Caudoviricetes sp.]	DAY18192.1	99	3e-19	32.78
	CTT34_05245	CDS	1073575	1074144	-	hypothetical protein
	CTT34_05250	CDS	1074417	1074767	+	hypothetical protein	pfam00717	Peptidase S24-like	DNA polymerase V subunit UmuD [Caudoviricetes sp.]	DAQ27073.1	65	0.011	33.77
	CTT34_05255	CDS	1075299	1075883	-	hypothetical protein	pfam10097	DUF2335	putative membrane protein [Caudoviricetes sp.]	DAI92521.1	80	4e-21	33.96
	CTT34_05260	CDS	1076446	1076865	-	hypothetical protein	pfam15919	HicB-like Antitoxin	HicB-like Antitoxin [Caudoviricetes sp.]	DAL27325.1	92	4e-44	51.56
	CTT34_05265	CDS	1076903	1077085	-	addiction module toxin, HicA family	pfam07927	HicA toxin	HicA family toxin[Bacillus phage phi105]	YP_009829923.1	100	6e-22	66.67
	CTT34_05270	CDS	1077170	1078156	-	late control protein	pfam05954	Phage late control gene D protein	tail protein [Shewanella phage vB_SspM_M16-3]	YP_010664500.1	98	3e-106	46.22
	CTT34_05275	CDS	1078153	1078596	-	oxidoreductase	pfam06995	Phage P2 GpU	tail protein [Pseudomonas phage phiCTX]	NP_490626.1	93	4e-51	55.8
	CTT34_05280	CDS	1078607	1081699	-	phage tail tape measure protein	pfam10145	Phage-related minor tail protein	tail tape measure protein [Shewanella phage vB_SspM_M16-3]	YP_010664502.1	80	4e-164	38.24
	CTT34_05285	CDS	1081721	1081864	-	GpE family phage tail protein	pfam06528	Phage P2 GpE	tail assembly chaperone [Burkholderia phage Carl1]	USM11633.1	74	9e-10	68.57
	CTT34_05290	CDS	1081891	1082241	-	phage tail protein	pfam10109	Phage tail assembly chaperone proteins	tail assembly chaperone [Caudoviricetes sp.]	DAH88466.1	79	1e-24	52.17
	CTT34_05295	CDS	1082301	1082810	-	phage major tail tube protein	pfam04985	Phage tail tube protein FII	tail tube protein [Caudoviricetes sp.]	DAI00022.1	99	5e-48	46.43
	CTT34_05300	CDS	1082848	1084356	-	hypothetical protein	pfam17482	Phage tail sheath C-terminal domain	tail sheath protein [Burkholderia phage FLC5]	YP_010091012.1	82	2e-160	64.66
	CTT34_05305	CDS	1084674	1085345	-	hypothetical protein	pfam00216	Bacterial DNA-binding protein	tail fiber assembly protein [Caudoviricetes sp.]	DAQ14634.1	61	3e-10	29.94
	CTT34_05310	CDS	1085347	1087923	-	hypothetical protein	pfam03406	Phage tail fibre repeat	Long tail fiber protein [Caudoviricetes sp.]	DAM93556.1	20	1e-42	49.2
	CTT34_05315	CDS	1087874	1088407	-	phage tail protein I	pfam09684	Phage tail protein (Tail_P2_I)	tail protein [Caudoviricetes sp.]	DAF76981.1	100	2e-56	50.56
	CTT34_05320	CDS	1088400	1089290	-	baseplate assembly protein	pfam04865	Baseplate J-like protein	baseplate J family protein [Pseudomonas phage ZRG1]	WID42130.1	98	4e-117	60.14
	CTT34_05325	CDS	1089287	1089625	-	baseplate assembly protein	pfam04965	Gene 25-like lysozyme	baseplate wedge subunit [Caudoviricetes sp.]	DAL52359.1	98	1e-30	48.65
	CTT34_05330	CDS	1089625	1090194	-	baseplate assembly protein	pfam04717	Type VI secretion system, phage-baseplate injector	baseplate assembly protein V [Caudoviricetes sp.]	DAH99756.1	99	1e-46	49.22
	CTT34_05335	CDS	1090273	1090740	-	phage virion morphogenesis protein	pfam05069	Phage virion morphogenesis family	virion morphogenesis protein [Pseudomonas phage vB_Pae_BR319a]	YP_010101748.1	95	6e-40	47.02
	CTT34_05340	CDS	1090737	1091222	-	phage tail protein	pfam06891	P2 phage tail completion protein R (GpR)	tail completion protein [Caudoviricetes sp.]	DAH99744.1	98	2e-25	38.92
	CTT34_05345	CDS	1091340	1091690	-	hypothetical protein			Rz-like spanin [Pseudomonas phage Skulduggery]	YP_010655404.1	89	6e-26	50
	CTT34_05350	CDS	1091687	1092499	-	peptidoglycan-binding protein	pfam11860	N-acetylmuramidase	Phage endolysin [Pseudomonas phage vB_PaeM-D14A]	DBA08190.1	97	1e-81	53.01
	CTT34_05355	CDS	1092501	1092773	-	hypothetical protein	pfam05449	phage holin
	CTT34_05360	CDS	1092770	1093114	-	hypothetical protein	pfam16931	phage holin	holin [Burkholderia phage FLC10]	YP_010664028.1	92	1e-16	46.73
	CTT34_05365	CDS	1093134	1093349	-	phage tail protein	pfam05489	Phage Tail Protein X	tail protein [Caudoviricetes sp.]	DAH07796.1	94	2e-14	55.22
	CTT34_05370	CDS	1093346	1093807	-	hypothetical protein	pfam05926	Phage head completion protein (GPL)	head completion protein [Aeromonas phage vB_AsaM_LPM4]	YP_010664468.1	97	6e-30	43.42
	CTT34_05375	CDS	1093912	1094592	-	terminase	pfam05944	Phage small terminase subunit	terminase small subunit [Burkholderia phage Carl1]	USM11612.1	97	9e-53	44.84
	CTT34_05380	CDS	1094592	1095614	-	phage major capsid protein, P2 family	pfam05125	Phage major capsid protein, P2 family	major capsid protein [Caudoviricetes sp.]	DAH99741.1	97	2e-147	59.82
	CTT34_05385	CDS	1095658	1096470	-	GPO family capsid scaffolding protein	pfam05929	Phage capsid scaffolding protein (GPO) serine peptidase	capsid scaffolding protein [Caudoviricetes sp.]	DAH99740.1	98	3e-76	50.36
	CTT34_05390	CDS	1096615	1098405	+	terminase	pfam03237	terminase	terminase large subunit [Shewanella phage vB_SspM_M16-3]	YP_010664531.1	98	0	58.31
	CTT34_05395	CDS	1098402	1099463	+	phage portal protein	pfam04860	Phage portal	portal vertex protein [Caudoviricetes sp.]	DAU43788.1	97	5e-146	59.48
	CTT34_05400	CDS	1099839	1100102	-	hypothetical protein
	attR		1100156	1100178
Phm3	attL		2090511	2090576
	CTT34_10020	exon	2090482	2090566	+	tRNA-Leu
	CTT34_10025	CDS	2090579	2091667	-	recombinase XerD	pfam00589	Phage integrase family	Integrase [Caudoviricetes sp.]	DAP04346.1	93	8e-122	54.55
	CTT34_10030	CDS	2091571	2091888	-	hypothetical protein	pfam12728	Helix-turn-helix domain
	CTT34_10035	CDS	2091885	2092100	-	hypothetical protein
	CTT34_10040	CDS	2092138	2092353	-	hypothetical protein
	CTT34_10045	CDS	2092391	2092609	-	hypothetical protein
	CTT34_10050	CDS	2092612	2092899	-	hypothetical protein
	CTT34_10055	CDS	2092929	2093288	-	hypothetical protein			hypothetical protein AXI79_gp20 [Pseudomonas phage PS-1]	YP_009222790.1	90	1e-07	38.46
	CTT34_10060	CDS	2093285	2093572	-	hypothetical protein
	CTT34_10065	CDS	2093569	2093805	-	hypothetical protein
	CTT34_10070	CDS	2093802	2094131	-	hypothetical protein
	CTT34_10075	CDS	2094225	2094416	-	hypothetical protein			hypothetical protein[Prokaryotic dsDNA Virus]	QDP59276.1	73	1e-08	52.17
	CTT34_10080	CDS	2094413	2094943	-	hypothetical protein
	CTT34_10085	CDS	2094946	2095155	-	hypothetical protein
	CTT34_10090	CDS	2095531	2096412	-	DNA methylase	pfam01555	DNA methylase	DNA methylase [Bacteriophage sp.]	UWF81926.1	95	1e-139	66.78
	CTT34_10095	CDS	2096420	2097808	-	helicase	pfam00271	Helicase conserved C-terminal domain	Helicase of the snf2 rad54 family [Caudoviricetes sp.]	DAH78328.1	99	1e-167	51.52
	CTT34_10100	CDS	2097846	2098229	-	hypothetical protein
	CTT34_10105	CDS	2098238	2099185	-	recombination-associated protein RdgC	pfam04381	Putative exonuclease, RdgC	putative recombination associated protein[Halomonas phage QHHSV-1]	APC45926.1	97	4e-137	67.96
	CTT34_10110	CDS	2099525	2100343	-	recombinase RecT	pfam03837	recombinase RecT	recombinase RecT[Caudoviricetes sp.]	DAF10827.1	92	8e-103	0.6055
	CTT34_10115	CDS	2100340	2101167	-	exodeoxyribonuclease VIII			exodeoxyribonuclease VIII [Proteus phage vB_PvuS_Pm34]	APU92719.1	96	1e-99	0.5242
	CTT34_10120	CDS	2101236	2101526	-	hypothetical protein
	CTT34_10125	CDS	2101525	2101779	-	hypothetical protein
	CTT34_10130	CDS	2101776	2101988	-	hypothetical protein
	CTT34_10135	CDS	2101985	2102218	-	hypothetical protein			hypothetical protein QHH_12 [Halomonas phage QHHSV-1]	APC45924.1	53	3e-12	0.7073
	CTT34_10140	CDS	2102363	2102773	-	hypothetical protein
	CTT34_10145	CDS	2103468	2103797	-	hypothetical protein			hypothetical protein MED16_gp66 [Pantoea phage vB_PagS_MED16]	AZS06306.1	93	3e-17	42.16
	CTT34_10150	CDS	2103821	2104042	-	hypothetical protein
	CTT34_10155	CDS	2104481	2105353	-	hypothetical protein	pfam00717	Peptidase S24-like	Repressor protein CI [Caudoviricetes sp.]	DAJ78906.1	69	3e-28	36.67
	CTT34_10160	CDS	2105280	2105468	+	Antitoxin，YdaS	pfam15943	Antitoxin，YdaS	Putative antitoxin of bacterial toxin-antitoxin system，YdaS/YdaT [Caudoviricetes sp.]	DAL66200.1	90	1e-09	45
	CTT34_10165	CDS	2105533	2105997	+	hypothetical protein
	CTT34_10170	CDS	2106068	2106529	+	hypothetical protein	pfam10544	T5orf172 domain	helicase [Caudoviricetes sp.]	DAL92021.1	50	5e-16	49.35
	CTT34_10175	CDS	2106526	2107638	+	hypothetical protein	pfam04492	replication protein O	replication protein O [Caudoviricetes sp.]	DAH73715.1	70	5e-22	30.57
	CTT34_10180	CDS	2107635	2109008	+	hypothetical protein	pfam03796	DnaB-like helicase C terminal domain	DnaB-like helicase C terminal domain [Bacteriophage sp.]	UVY68718.1	92	1e-75	34.57
	CTT34_10185	CDS	2109019	2109210	+	hypothetical protein
	CTT34_10190	CDS	2109207	2109698	+	hypothetical protein
	CTT34_10195	CDS	2109695	2110204	+	hypothetical protein			hypothetical protein EVB88_054 [Rhizobium phage RHph_N28_2]	QIG70438.1	62	5e-38	59.43
	CTT34_10200	CDS	2110204	2110536	+	hypothetical protein	pfam07102	Protein of unknown function (DUF1364)	Protein of unknown function (DUF1364) [Caudoviricetes sp.]	DAR56025.1	87	3e-35	60.42
	CTT34_10205	CDS	2110654	2111037	+	hypothetical protein			crossover junction endodeoxyribonuclease	DAJ21529.1	88	2e-12	36.28
	CTT34_10210	CDS	2111032	2111226	+	hypothetical protein
	CTT34_10215	CDS	2111223	2111858	+	hypothetical protein
	CTT34_10220	CDS	2111868	2112440	+	hypothetical protein	pfam13392	HNH endonuclease	endonuclease	YP_010676969.1	86	1e-24	37.14
	CTT34_10225	CDS	2112618	2113253	+	hypothetical protein	pfam05838	Glycosyl hydrolase 108	endolysin [Halomonas phage phiHAP-1]	YP_001686781.1	87	1e-76	63.04
	CTT34_10230	CDS	2113243	2113461	+	hypothetical protein
	CTT34_10235	CDS	2113419	2114018	+	hypothetical protein	pfam12587	Protein of unknown function (DUF3761)
	CTT34_10240	CDS	2114011	2114247	+	hypothetical protein			holin [Pseudomonas phage PaMx42]	YP_009205597.1	94	0.001	32.56
	CTT34_10245	CDS	2114240	2114530	+	hypothetical protein
	CTT34_10250	CDS	2114683	2115057	+	hypothetical protein	pfam14083	PGDYG protein	PGDYG protein [Caudoviricetes sp.]	DAL65759.1	96	5e-16	40.83
	CTT34_10255	CDS	2115054	2115266	+	hypothetical protein
	CTT34_10260	CDS	2115429	2115998	+	terminase small subunit	pfam03592	Terminase small subunit	Terminase small subunit [Caudoviricetes sp.]	DAV77766.1	98	2e-69	60.64
	CTT34_10265	CDS	2115998	2117593	+	TerL protein			terminase large subunit [Burkholderia phage Magia]	YP_010668098.1	99	0	74.91
	CTT34_10270	CDS	2117686	2118849	+	hypothetical protein	pfam06381	Protein of unknown function (DUF1073)	Portal [Caudoviricetes sp.]	DAO38239.1	98	9e-86	42.38
	CTT34_10275	CDS	2118797	2119663	+	phage head morphogenesis protein	pfam04233	Phage Mu protein F like protein	Minor capsid component [Caudoviricetes sp.]	DAR91412.1	93	2e-53	36.57
	CTT34_10280	CDS	2119660	2120733	+	hypothetical protein	pfam09979	Protein of unknown function (DUF2213)	protein of unknown function (DUF2213) [Caudoviricetes sp.]	DAO73020.1	98	2e-107	52.12
	CTT34_10285	CDS	2120832	2121155	+	hypothetical protein			capsid fiber protein [Caudoviricetes sp.]	DAN66193.1	100	3e-17	44.86
	CTT34_10290	CDS	2121167	2122135	+	hypothetical protein	pfam09950	Protein of unknown function (DUF2184)	major capsid protein [Prokaryotic dsDNA virus sp.]	QDP46002.1	99	0	84.74
	CTT34_10295	CDS	2122138	2122332	+	hypothetical protein			hypothetical protein [Caudoviricetes sp.]	DAO38255.1	90	8e-07	44.83
	CTT34_10300	CDS	2122374	2122778	+	protein singed			Putative Head Tail Connector Protein [Caudoviricetes sp.]	DAF83743.1	94	6e-27	44.96
	CTT34_10305	CDS	2122765	2123160	+	hypothetical protein			head tail attachment protein [Acinetobacter phage AM106]	AWD93154.1	99	2e-26	42.96
	CTT34_10310	CDS	2123163	2123529	+	hypothetical protein			tail component [Caudoviricetes sp.]	DAQ54318.1	68	0.011	44.68
	CTT34_10315	CDS	2123539	2123946	+	hypothetical protein			hypothetical protein	QDP46007.1	97	3e-24	41.35
	CTT34_10320	CDS	2124020	2124937	+	hypothetical protein	pfam18906	Phage tail tube protein	Tail tube protein [Caudoviricetes sp.]	DAJ88972.1	98	1e-110	54.93
	CTT34_10325	CDS	2125006	2125401	+	hypothetical protein			tail assembly chaperone [Xanthomonas phage Xp15]	YP_239285.1	90	2e-12	35.54
	CTT34_10330	CDS	2125404	2125739	+	hypothetical protein			hypothetical protein [Flyfo siphovirus Tbat2_3]
	CTT34_10335	CDS	2125898	2126179	-	DUF1902 domain-containing protein
	CTT34_10340	CDS	2126218	2127180	-	hypothetical protein			anti-repressor [Escherichia phage P1]	DAN86266.1	37	6e-32	56.69
	CTT34_10345	CDS	2127455	2127757	+	hypothetical protein	pfam03869	Arc-like DNA binding domain
	CTT34_10350	CDS	2127754	2128116	+	hypothetical protein
	CTT34_10355	CDS	2128179	2130440	+	hypothetical protein			putative tail length tape measure protein [Prokaryotic dsDNA virus sp.]	QDP66993.1	27	4e-50	46.58
	CTT34_10360	CDS	2130447	2130680	-	hypothetical protein
	CTT34_10365	CDS	2130750	2131331	+	hypothetical protein			distal tail protein [Caudoviricetes sp.]	DAI13518.1	98	1e-45	42.41
	CTT34_10370	CDS	2131313	2131927	+	hypothetical protein			tail protein [Pseudomonas phage phiPSA1]	YP_009043556.1	94	5e-77	58.25
	CTT34_10375	CDS	2131931	2132344	+	hypothetical protein			putative minor tail protein [Escherichia phage KurtStettler]	QXV82361.1	84	1e-20	40.16
	CTT34_10380	CDS	2132277	2136824	+	hypothetical protein	pfam06008	Laminin Domain I	central tail fiber J [Pseudomonas phage phiPSA1]	YP_009043558.1	69	0	41.14
	CTT34_10385	CDS	2136828	2137223	+	hypothetical protein	pfam08308	PEGA domain	hypothetical protein [Pseudomonas phage ZQG1]	WID42045.1	95	0.0001	26.36
	CTT34_10390	CDS	2137210	2137569	+	hypothetical protein
	CTT34_10395	CDS	2137566	2138894	+	hypothetical protein			Tail fiber protein [Erwinia phage Midgardsormr38]	YP_010667118.1	52	2e-39	40.83
	CTT34_10400	CDS	2138990	2139274	-	hypothetical protein			hypothetical protein QHH_28	APC45940.1	94	3e-11	42.55
	CTT34_10405	CDS	2139264	2139761	-	nuclease	pfam00565	nuclease
	attR		2139945	2140010
