# Supplementary material for: Active prophages in coral-associated Halomonas capable of lateral transduction
Source: ISME J. 2024 May 13;18(1):wrae085. doi: 10.1093/ismejo/wrae085 (PMC11131426; doi:10.1093/ismejo/wrae085)
Supplement: Table_S4_wrae085 [file table_s4_wrae085.xlsx]

## Sheet: Table S4
Table S4. Transcriptome of prophages in H.meridiana SCSIO 43005
Prophage	Locus_tag	CDS or RNA	Start Coord	End Coord	Strand	Annotation	Transcriptome analysis
							RPKM of 26 °C	RPKM of 32 °C
Phm1	attL		292609	292683
	CTT34_01425	CDS	292758	293156	-	hypothetical protein	108	146
		predicted RNA	293072	293683	+	antisense: CTT34_01430 CTT34_01425	7622	14847
	CTT34_01430	CDS	293153	293710	-	DUF4065 domain-containing protein	13	29
	CTT34_01435	CDS	293799	294962	-	site-specific integrase	152	160
	CTT34_01440	CDS	294947	295126	-	excisionase	15	23
	CTT34_01445	CDS	295113	295916	-	hypothetical protein	61	94
	CTT34_01450	CDS	295913	296575	-	hypothetical protein	6	36
	CTT34_01455	CDS	296572	296793	-	hypothetical protein	12	19
	CTT34_01460	CDS	296790	297035	-	hypothetical protein	7	2
	CTT34_01465	CDS	297032	297685	-	hypothetical protein	184	156
	CTT34_01470	CDS	297758	298567	-	hypothetical protein	107	90
	CTT34_01475	CDS	298619	298978	-	hypothetical protein	75	106
	CTT34_01480	CDS	299065	299385	-	hypothetical protein	164	126
	CTT34_01485	CDS	299382	299708	-	hypothetical protein	267	334
	CTT34_01490	CDS	299705	299896	-	hypothetical protein	91	233
	CTT34_01495	CDS	300043	301125	-	restriction endonuclease	51	73
		predicted RNA	300085	301457	+	antisense: CTT34_01495 CTT34_01500	8655	21159
	CTT34_01500	CDS	301150	301878	-	hypothetical protein	125	105
		predicted RNA	301663	301855	+	antisense: CTT34_01500
	CTT34_01505	CDS	301954	302142	+	Cro/Cl family transcriptional regulator	262	312
	CTT34_01510	CDS	302338	302847	+	hypothetical protein	66	28
	CTT34_01515	CDS	302840	303040	+	hypothetical protein	2309	2915
	CTT34_01520	CDS	303052	303312	-	hypothetical protein	259	288
	CTT34_01525	CDS	303336	304364	+	hypothetical protein	3	7
	CTT34_01530	CDS	304364	306082	+	hypothetical protein	75	58
	CTT34_01535	CDS	306409	306786	+	hypothetical protein	83	92
	CTT34_01540	CDS	306944	308160	-	IS3 family transposase	823	691
		predicted RNA	307757	308067	+	antisense: CTT34_01540	4273	8626
	CTT34_01545	CDS	308360	308938	+	N-acetylmuramoyl-L-alanine amidase	5	9
	CTT34_01550	CDS	308964	309287	+	phage holin, lambda family	0	0
	CTT34_01555	CDS	309284	309715	+	hypothetical protein	11	0
	CTT34_01560	CDS	309851	310171	+	HNH endonuclease	47	42
	CTT34_01565	CDS	310387	310902	+	phage terminase small subunit P27 family	2	3
	CTT34_01570	CDS	310865	312586	+	phage terminase small subunit P27 family	34	45
	CTT34_01575	CDS	312730	313905	+	phage portal protein	29	14
	CTT34_01580	CDS	313862	314572	+	peptidase S14	16	8
	CTT34_01585	CDS	314638	315885	+	phage major capsid protein	5	3
	CTT34_01590	CDS	315948	316328	+	hypothetical protein	27	55
	CTT34_01595	CDS	316325	316855	+	hypothetical protein	2	0
	CTT34_01600	CDS	316852	317172	+	head-tail adaptor protein	9	0
	CTT34_01605	CDS	317169	317588	+	hypothetical protein	12	4
	CTT34_01610	CDS	317585	317914	+	hypothetical protein	24	13
	CTT34_01615	CDS	317972	318445	+	phage tail protein	4	11
	CTT34_01620	CDS	318449	318877	+	hypothetical protein	20	8
	CTT34_01625	CDS	318904	319194	+	phage tail protein	8	1
	CTT34_01630	CDS	319250	319690	+	hypothetical protein	19	30
	CTT34_01635	CDS	319746	323009	+	phage tail tape measure protein	4	5
	CTT34_01640	CDS	323006	323593	+	hypothetical protein	58	30
	CTT34_01645	CDS	323593	324189	+	hypothetical protein	1106	971
	CTT34_01650	CDS	324173	324394	-	hypothetical protein	80	124
	CTT34_01655	CDS	324465	324869	+	hypothetical protein	11	0
	CTT34_01660	CDS	324862	329367	+	hypothetical protein	10	14
	CTT34_01665	CDS	329371	329766	+	hypothetical protein	14	10
	CTT34_01670	CDS	329753	330112	+	hypothetical protein	15	67
	CTT34_01675	CDS	330109	331437	+	hypothetical protein	150	409
		predicted RNA	330780	330656	-	antisense: CTT34_01675	3352	8378
		predicted RNA	331966	331677	-	antisense: CTT34_01680	6644	18794
	CTT34_01680	CDS	331906	332091	+	hypothetical protein	864	1176
	CTT34_01685	CDS	332390	332620	-	hypothetical protein	80	40
	CTT34_01690	CDS	332825	333304	+	hypothetical protein	65	15
	CTT34_01695	tmRNA	333397	333776	-	transfer-messenger RNA	493715	932639
	attR		333351	333425
Phm2	attL		1064123	1064145
	CTT34_05160	CDS	1063147	1064199	-	tRNA dihydrouridine(20/20a) synthase DusA	171	75
	CTT34_05165	CDS	1064330	1065352	+	hypothetical protein	292	734
	CTT34_05170	CDS	1065349	1065567	-	pyocin activator protein PrtN	234	410
	CTT34_05175	CDS	1065564	1065815	-	hypothetical protein	78	124
	CTT34_05180	CDS	1065909	1066820	-	DNA cytosine methyltransferase	44	50
	CTT34_05185	CDS	1066813	1067031	-	hypothetical protein	0	3
	CTT34_05190	CDS	1067046	1069349	-	hypothetical protein	5	21
	CTT34_05195	CDS	1069346	1069627	-	hypothetical protein	0	8
	CTT34_05200	CDS	1069624	1070025	-	hypothetical protein	4	14
	CTT34_05205	CDS	1070022	1070351	-	transcriptional regulator	4	7
	CTT34_05210	CDS	1070344	1070532	-	hypothetical protein	12	8
	CTT34_05215	CDS	1070570	1070773	-	hypothetical protein	94	183
	CTT34_05220	CDS	1070805	1071011	-	hypothetical protein	129	280
	CTT34_05225	CDS	1071053	1071349	-	hypothetical protein	1423	2422
	CTT34_05230	CDS	1071415	1072071	+	hypothetical protein	0	16
	CTT34_05235	CDS	1072102	1073034	+	hypothetical protein	0	2
	CTT34_05240	CDS	1073019	1073558	+	hypothetical protein	53	110
	CTT34_05245	CDS	1073575	1074144	-	hypothetical protein	175	173
	CTT34_05250	CDS	1074417	1074767	+	hypothetical protein	595	2186
	CTT34_05255	CDS	1075299	1075883	-	hypothetical protein	650	1075
		predicted RNA	1075685	1076139	+	antisense: CTT34_05255	12598	35451
	CTT34_05260	CDS	1076446	1076865	-	hypothetical protein	59	38
		predicted RNA	1076870	1076931	+		4316	8134
	CTT34_05265	CDS	1076903	1077085	-	addiction module toxin, HicA family	43	18
	CTT34_05270	CDS	1077170	1078156	-	late control protein	26	11
	CTT34_05275	CDS	1078153	1078596	-	oxidoreductase	64	43
	CTT34_05280	CDS	1078607	1081699	-	phage tail tape measure protein	17	23
	CTT34_05285	CDS	1081721	1081864	-	GpE family phage tail protein	10	13
	CTT34_05290	CDS	1081891	1082241	-	phage tail protein	44	23
	CTT34_05295	CDS	1082301	1082810	-	phage major tail tube protein	43	29
	CTT34_05300	CDS	1082848	1084356	-	hypothetical protein	53	31
	CTT34_05305	CDS	1084674	1085345	-	hypothetical protein	68	25
	CTT34_05310	CDS	1085347	1087923	-	hypothetical protein	92	110
	CTT34_05315	CDS	1087874	1088407	-	phage tail protein I	71	38
	CTT34_05320	CDS	1088400	1089290	-	baseplate assembly protein	56	62
	CTT34_05325	CDS	1089287	1089625	-	baseplate assembly protein	65	78
	CTT34_05330	CDS	1089625	1090194	-	baseplate assembly protein	35	56
	CTT34_05335	CDS	1090273	1090740	-	phage virion morphogenesis protein	9	8
	CTT34_05340	CDS	1090737	1091222	-	phage tail protein	1	0
	CTT34_05345	CDS	1091340	1091690	-	hypothetical protein	5	0
	CTT34_05350	CDS	1091687	1092499	-	peptidoglycan-binding protein	14	9
	CTT34_05355	CDS	1092501	1092773	-	hypothetical protein	9	5
	CTT34_05360	CDS	1092770	1093114	-	hypothetical protein	19	17
	CTT34_05365	CDS	1093134	1093349	-	phage tail protein	0	0
	CTT34_05370	CDS	1093346	1093807	-	hypothetical protein	0	6
	CTT34_05375	CDS	1093912	1094592	-	terminase	11	9
	CTT34_05380	CDS	1094592	1095614	-	phage major capsid protein, P2 family	26	5
	CTT34_05385	CDS	1095658	1096470	-	GPO family capsid scaffolding protein	6	9
	CTT34_05390	CDS	1096615	1098405	+	terminase	4	9
	CTT34_05395	CDS	1098402	1099463	+	phage portal protein	21	26
	CTT34_05400	CDS	1099839	1100102	-	hypothetical protein	86	66
	attR		1100156	1100178
Phm3	attL		2090511	2090576
	CTT34_10020	exon	2090482	2090566	+	tRNA-Leu
	CTT34_10025	CDS	2090579	2091667	-	recombinase XerD	292	651
	CTT34_10030	CDS	2091571	2091888	-	hypothetical protein	62	298
	CTT34_10035	CDS	2091885	2092100	-	hypothetical protein	30	251
	CTT34_10040	CDS	2092138	2092353	-	hypothetical protein	82	292
	CTT34_10045	CDS	2092391	2092609	-	hypothetical protein	122	378
	CTT34_10050	CDS	2092612	2092899	-	hypothetical protein	55	129
	CTT34_10055	CDS	2092929	2093288	-	hypothetical protein	92	224
	CTT34_10060	CDS	2093285	2093572	-	hypothetical protein	67	174
	CTT34_10065	CDS	2093569	2093805	-	hypothetical protein	48	99
	CTT34_10070	CDS	2093802	2094131	-	hypothetical protein	172	298
	CTT34_10075	CDS	2094225	2094416	-	hypothetical protein	43	214
	CTT34_10080	CDS	2094413	2094943	-	hypothetical protein	11	139
	CTT34_10085	CDS	2094946	2095155	-	hypothetical protein	43	144
	CTT34_10090	CDS	2095531	2096412	-	DNA methylase	56	143
	CTT34_10095	CDS	2096420	2097808	-	helicase	117	405
	CTT34_10100	CDS	2097846	2098229	-	hypothetical protein	35	155
	CTT34_10105	CDS	2098238	2099185	-	recombination-associated protein RdgC	52	286
	CTT34_10110	CDS	2099525	2100343	-	recombinase RecT	44	139
	CTT34_10115	CDS	2100340	2101167	-	exodeoxyribonuclease VIII	59	189
	CTT34_10120	CDS	2101236	2101526	-	hypothetical protein	1545	2452
	CTT34_10125	CDS	2101525	2101779	-	hypothetical protein	167	269
	CTT34_10130	CDS	2101776	2101988	-	hypothetical protein	16	158
	CTT34_10135	CDS	2101985	2102218	-	hypothetical protein	23	42
	CTT34_10140	CDS	2102363	2102773	-	hypothetical protein	141	298
		predicted RNA	2103195	2103271	+		7901	8694
	CTT34_10145	CDS	2103468	2103797	-	hypothetical protein	65	291
	CTT34_10150	CDS	2103821	2104042	-	hypothetical protein	47	71
	CTT34_10155	CDS	2104481	2105353	-	hypothetical protein	110	304
	CTT34_10160	CDS	2105280	2105468	+	Antitoxin，YdaS	86	337
	CTT34_10165	CDS	2105533	2105997	+	hypothetical protein	101	88
	CTT34_10170	CDS	2106068	2106529	+	hypothetical protein	55	155
	CTT34_10175	CDS	2106526	2107638	+	hypothetical protein	113	375
	CTT34_10180	CDS	2107635	2109008	+	hypothetical protein	64	60
	CTT34_10185	CDS	2109019	2109210	+	hypothetical protein	17	76
	CTT34_10190	CDS	2109207	2109698	+	hypothetical protein	13	34
	CTT34_10195	CDS	2109695	2110204	+	hypothetical protein	67	55
	CTT34_10200	CDS	2110204	2110536	+	hypothetical protein	32	78
	CTT34_10205	CDS	2110654	2111037	+	hypothetical protein	27	66
	CTT34_10210	CDS	2111032	2111226	+	hypothetical protein	19	93
	CTT34_10215	CDS	2111223	2111858	+	hypothetical protein	18	66
	CTT34_10220	CDS	2111868	2112440	+	hypothetical protein	36	90
	CTT34_10225	CDS	2112618	2113253	+	hypothetical protein	11	31
	CTT34_10230	CDS	2113243	2113461	+	hypothetical protein	16	46
	CTT34_10235	CDS	2113419	2114018	+	hypothetical protein	26	124
	CTT34_10240	CDS	2114011	2114247	+	hypothetical protein	28	90
	CTT34_10245	CDS	2114240	2114530	+	hypothetical protein	53	39
	CTT34_10250	CDS	2114683	2115057	+	hypothetical protein	32	52
	CTT34_10255	CDS	2115054	2115266	+	hypothetical protein	16	21
	CTT34_10260	CDS	2115429	2115998	+	terminase small subunit	70	104
	CTT34_10265	CDS	2115998	2117593	+	TerL protein	28	66
	CTT34_10270	CDS	2117686	2118849	+	hypothetical protein	42	56
	CTT34_10275	CDS	2118797	2119663	+	phage head morphogenesis protein	63	119
	CTT34_10280	CDS	2119660	2120733	+	hypothetical protein	16	74
	CTT34_10285	CDS	2120832	2121155	+	hypothetical protein	44	167
	CTT34_10290	CDS	2121167	2122135	+	hypothetical protein	47	90
	CTT34_10295	CDS	2122138	2122332	+	hypothetical protein	40	103
	CTT34_10300	CDS	2122374	2122778	+	protein singed	24	79
	CTT34_10305	CDS	2122765	2123160	+	hypothetical protein	22	142
	CTT34_10310	CDS	2123163	2123529	+	hypothetical protein	47	127
	CTT34_10315	CDS	2123539	2123946	+	hypothetical protein	45	114
	CTT34_10320	CDS	2124020	2124937	+	hypothetical protein	59	212
	CTT34_10325	CDS	2125006	2125401	+	hypothetical protein	45	57
	CTT34_10330	CDS	2125404	2125739	+	hypothetical protein	85	72
	CTT34_10335	CDS	2125898	2126179	-	DUF1902 domain-containing protein	5102	12805
	CTT34_10340	CDS	2126218	2127180	-	hypothetical protein	827	3051
	CTT34_10345	CDS	2127455	2127757	+	hypothetical protein	9	67
	CTT34_10350	CDS	2127754	2128116	+	hypothetical protein	76	222
	CTT34_10355	CDS	2128179	2130440	+	hypothetical protein	347	572
	CTT34_10360	CDS	2130447	2130680	-	hypothetical protein	636	2239
	CTT34_10365	CDS	2130750	2131331	+	hypothetical protein	83	212
	CTT34_10370	CDS	2131313	2131927	+	hypothetical protein	29	161
	CTT34_10375	CDS	2131931	2132344	+	hypothetical protein	67	189
	CTT34_10380	CDS	2132277	2136824	+	hypothetical protein	61	186
	CTT34_10385	CDS	2136828	2137223	+	hypothetical protein	32	153
	CTT34_10390	CDS	2137210	2137569	+	hypothetical protein	17	169
	CTT34_10395	CDS	2137566	2138894	+	hypothetical protein	226	548
		predicted RNA	2138274	2138136	-	antisense: CTT34_10395	3184	8695
		predicted RNA	2138605	2138466	-	antisense: CTT34_10395	2383	9099
	CTT34_10400	CDS	2138990	2139274	-	hypothetical protein	1453	4070
	CTT34_10405	CDS	2139264	2139761	-	nuclease	367	1299
	attR		2139945	2140010
