# Supplementary material for: Active prophages in coral-associated Halomonas capable of lateral transduction
Source: ISME J. 2024 May 13;18(1):wrae085. doi: 10.1093/ismejo/wrae085 (PMC11131426; doi:10.1093/ismejo/wrae085)
Supplement: Table_S5_wrae085 [file table_s5_wrae085.xlsx]

## Sheet: Table S5
Table S5. KEGG definition of prophage Phm3 and its flanking sequences
Locus_tag	KEGG Definition	GeneBank Definition
CTT34_09390	K01673 carbonic anhydrase [EC:4.2.1.1]	carbonate dehydratase
CTT34_09395	no KO assigned	cytochrome C
CTT34_09400	K07304 peptide-methionine (S)-S-oxide reductase [EC:1.8.4.11]	peptide-methionine (S)-S-oxide reductase
CTT34_09405	K09800 translocation and assembly module TamB	hypothetical protein
CTT34_09410	K07278 translocation and assembly module TamA	hypothetical protein
CTT34_09415	no KO assigned	hypothetical protein
CTT34_09420	K00012 UDPglucose 6-dehydrogenase [EC:1.1.1.22]	UDP-glucose 6-dehydrogenase
CTT34_09425	K00568 2-polyprenyl-6-hydroxyphenyl methylase / 3-demethylubiquinone-9 3-methyltransferase [EC:2.1.1.222 2.1.1.64]	bifunctional 3-demethylubiquinol 3-O-methyltransferase/2-polyprenyl-6-hydroxyphenol methylase
CTT34_09430	K22292 N-acetyl-D-muramate 6-phosphate phosphatase [EC:3.1.3.105]	phosphoglycolate phosp
CTT34_09435	no KO assigned	YciK family oxidoreductase
CTT34_09440	no KO assigned	ygbF; tol-pal system protein YbgF
CTT34_09445	K03640 peptidoglycan-associated lipoprotein	pal; peptidoglycan-associated lipoprotein
CTT34_09450	K03641 TolB protein	tolB; Tol-Pal system beta propeller repeat protein TolB
CTT34_09455	K03646 colicin import membrane protein	tolA; protein TolA
CTT34_09460	K03560 biopolymer transport protein TolR	tolR; protein TolR
CTT34_09465	K03562 biopolymer transport protein TolQ	tolQ; protein TolQ
CTT34_09470	no KO assigned	ybgC; tol-pal system-associated acyl-CoA thioesterase
CTT34_09475	K03551 holliday junction DNA helicase RuvB [EC:5.6.2.4]	Holliday junction branch migrati
CTT34_09480	K03550 holliday junction DNA helicase RuvA	Holliday junction branch migration protein RuvA
CTT34_09485	K01159 crossover junction endodeoxyribonuclease RuvC [EC:3.1.21.10]	crossover junction endodeoxyribonuclease RuvC
CTT34_09490	K01876 aspartyl-tRNA synthetase [EC:6.1.1.12]	aspartate--tRNA ligase
CTT34_09495	no KO assigned	FmdB family transcriptional regulator
CTT34_09500	no KO assigned	pseudogene
CTT34_09505	K01512 acylphosphatase [EC:3.6.1.7]	acylphosphatase
CTT34_09510	K07058 membrane protein	ribonuclease BN
CTT34_09515	K13522 bifunctional NMN adenylyltransferase/nudix hydrolase [EC:2.7.7.1 3.6.1.-]	ADP-ribribose pyrophosphatase
CTT34_09520	K21645 LysR family transcriptional regulator, hypochlorite-specific transcription factor HypT	LysR family transcriptional regulator
CTT34_09525	K06131 cardiolipin synthase A/B [EC:2.7.8.-]	cls; cardiolipin synthase
CTT34_09530	K01676 fumarate hydratase, class I [EC:4.2.1.2]	fumarate hydratase
CTT34_09535	K05522 endonuclease VIII [EC:3.2.2.- 4.2.99.18]	endonuclease VIII
CTT34_09540	K03702 excinuclease ABC subunit B	excinuclease ABC subunit B
CTT34_09545	K07397 putative redox protein	peroxiredoxin
CTT34_09550	no KO assigned	hypothetical protein
CTT34_09555	K06980 tRNA-modifying protein YgfZ	folate-binding protein YgfZ
CTT34_09560	K03424 TatD DNase family protein [EC:3.1.21.-]	hydrolase TatD
CTT34_09565	K02837 peptide chain release factor 3	peptide chain release factor 3
CTT34_09570	no KO assigned	hypothetical protein
CTT34_09575	K26064 D-lysine oxidase	amino acid dehydrogenase
CTT34_09580	K03320 ammonium transporter, Amt family	ammonia permease
CTT34_09585	K14226 tRNA His	tRNA-His
CTT34_09590	K14226 tRNA His	tRNA-His
CTT34_09595	K14219 tRNA Arg	tRNA-Arg
CTT34_09600	K14232 tRNA Pro	tRNA-Pro
CTT34_09605	K01491 methylenetetrahydrofolate dehydrogenase (NADP+) / methenyltetrahydrofolate cyclohydrolase [EC:1.5.1.5 3.5.4.9]	bifunctional methylenetetrahydrofolate dehydrogenase/methenyltetrahydrofolate cyclohydrolase FolD
CTT34_09610	K01243 adenosylhomocysteine nucleosidase [EC:3.2.2.9]	5'-methylthioadenosine/S-adenosylh
CTT34_09615	K01465 dihydroorotase [EC:3.5.2.3]	dihydroorotase
CTT34_09620	no KO assigned	hypothetical protein
CTT34_09625	K15011 two-component system, sensor histidine kinase RegB [EC:2.7.13.3]	two-component se
CTT34_09630	K15012 two-component system, response regulator RegA	two-component system response regul
CTT34_09635	K00019 3-hydroxybutyrate dehydrogenase [EC:1.1.1.30]	D-beta-hydroxybutyrate dehydrogenas
CTT34_09640	no KO assigned	hypothetical protein
CTT34_09645	K03674 glutaredoxin 1	glutaredoxin
CTT34_09650	no KO assigned	DUF1338 domain-containing protein
CTT34_09655	K01029 3-oxoacid CoA-transferase subunit B [EC:2.8.3.5]	succinyl-CoA--3-ketoacid-CoA tra
CTT34_09660	K01028 3-oxoacid CoA-transferase subunit A [EC:2.8.3.5]	succinyl-CoA--3-ketoacid-CoA tra
CTT34_09665	no KO assigned	pseudogene
CTT34_09670	no KO assigned	acyltransferase
CTT34_09675	K06194 lipoprotein NlpD	peptidase M23
CTT34_09680	no KO assigned	hypothetical protein
CTT34_09685	no KO assigned	hypothetical protein
CTT34_09690	K00605 glycine cleavage system T protein (aminomethyltransferase) [EC:2.1.2.10]	glycine cleavage system protein T
CTT34_09695	K03310 alanine or glycine:cation symporter, AGCS family	sodium:alanine symporter family
CTT34_09700	no KO assigned	hypothetical protein
CTT34_09705	K02437 glycine cleavage system H protein	gcvH; glycine cleavage system protein H
CTT34_09710	K00281 glycine cleavage system P protein (glycine dehydrogenase) [EC:1.4.4.2]	gcvP; glyc
CTT34_09715	K21900 LysR family transcriptional regulator, transcriptional activator of the cysJI operon	LysR family transcriptional regulator
CTT34_09720	K06966 pyrimidine/purine-5'-nucleotide nucleosidase [EC:3.2.2.10 3.2.2.-]	LOG family protein
CTT34_09725	K07090 uncharacterized protein	hypothetical protein
CTT34_09730	no KO assigned	hypothetical protein
CTT34_09735	K14232 tRNA Pro	tRNA-Pro
CTT34_09740	K01092 myo-inositol-1(or 4)-monophosphatase [EC:3.1.3.25]	inositol monophosphatase
CTT34_09745	no KO assigned	hypothetical protein
CTT34_09750	K02650 type IV pilus assembly protein PilA	prepilin-type cleavage/methylation domain-con
CTT34_09755	K02652 type IV pilus assembly protein PilB	pilB; type IV-A pilus assembly ATPase PilB
CTT34_09760	K02653 type IV pilus assembly protein PilC	type II secretion system protein F
CTT34_09765	K02654 leader peptidase (prepilin peptidase) / N-methyltransferase [EC:3.4.23.43 2.1.1.-]	leader peptidase (prepilin peptidase) / N-methyltransferase
CTT34_09770	K00859 dephospho-CoA kinase [EC:2.7.1.24]	dephospho-CoA kinase
CTT34_09775	K09862 uncharacterized protein	DNA gyrase inhibitor YacG
CTT34_09780	no KO assigned	DNA replication terminus site-binding protein
CTT34_09785	no KO assigned	hypothetical protein
CTT34_09790	no KO assigned	AraC family transcriptional regulator
CTT34_09795	no KO assigned	H-NS histone
CTT34_09800	K02945 small subunit ribosomal protein S1	30S ribosomal protein S1
CTT34_09805	K00945 CMP/dCMP kinase [EC:2.7.4.25]	cytidylate kinase
CTT34_09810	K24018 cyclohexadieny/prephenate dehydrogenase / 3-phosphoshikimate 1-carboxyvinyltransferase [EC:2.1.1.222 2.1.1.64]	bifunctional 3-demethylubiquinol 3-O-methyltransferase/2-polyprenyl-6-hydroxyphenol methylase
CTT34_09815	K14170 chorismate mutase / prephenate dehydratase [EC:5.4.99.5 4.2.1.51]	prephenate dehy
CTT34_09820	K00831 phosphoserine aminotransferase [EC:2.6.1.52]	3-phosphoserine/phosphohydroxythreon
CTT34_09825	K02469 DNA gyrase subunit A [EC:5.6.2.2]	DNA gyrase subunit A
CTT34_09830	K12500 thioesterase III [EC:3.1.2.-]	thioesterase
CTT34_09835	K03554 recombination associated protein RdgC	recombination-associated protein RdgC
CTT34_09840	no KO assigned	glycerol acyltransferase
CTT34_09845	no KO assigned	hypothetical protein
CTT34_09850	K01874 methionyl-tRNA synthetase [EC:6.1.1.10]	metG; methionine--tRNA ligase
CTT34_09855	no KO assigned	response regulator
CTT34_09860	K03617 H+/Na+-translocating ferredoxin:NAD+ oxidoreductase subunit A	electron transport complex subunit RsxA
CTT34_09865	K03616 H+/Na+-translocating ferredoxin:NAD+ oxidoreductase subunit B [EC:7.1.1.11 7.2.1.2]	electron transport complex subunit RsxB
CTT34_09870	K03615 H+/Na+-translocating ferredoxin:NAD+ oxidoreductase subunit C [EC:7.1.1.11 7.2.1.2]	electron transport complex subunit RsxC
CTT34_09875	K03614 H+/Na+-translocating ferredoxin:NAD+ oxidoreductase subunit D [EC:7.1.1.11 7.2.1.2]	electron transport complex subunit RsxD
CTT34_09880	K03612 H+/Na+-translocating ferredoxin:NAD+ oxidoreductase subunit G	electron transport complex subunit RsxG
CTT34_09885	K03613 H+/Na+-translocating ferredoxin:NAD+ oxidoreductase subunit E	electron transport complex subunit RsxE
CTT34_09890	K10773 endonuclease III [EC:3.2.2.- 4.2.99.18]	nth; endonuclease III
CTT34_09895	no KO assigned	hypothetical protein
CTT34_09900	no KO assigned	glycosyl transferase family 1
CTT34_09905	no KO assigned	two-component system response regulator
CTT34_09910	K02342 DNA polymerase III subunit epsilon [EC:2.7.7.7]	DNA polymerase III subunit epsilo
CTT34_09915	no KO assigned	hypothetical protein
CTT34_09920	no KO assigned	histidine kinase
CTT34_09925	K07181 c-di-GMP phosphodiesterase [EC:3.1.4.52]	EAL domain-containing protein
CTT34_09930	no KO assigned	hypothetical protein
CTT34_09935	K01940 argininosuccinate synthase [EC:6.3.4.5]	argininosuccinate synthase
CTT34_09940	K03683 ribonuclease T [EC:3.1.13.-]	ribonuclease T
CTT34_09945	K21071 ATP-dependent phosphofructokinase / diphosphate-dependent phosphofructokinase [EC:2.7.1.11 2.7.1.90]	6-phosphofructokinase
CTT34_09950	no KO assigned	serine/threonine protein kinase
CTT34_09955	K01507 inorganic pyrophosphatase [EC:3.6.1.1]	inorganic diphosphatase
CTT34_09960	K04084 thioredoxin:protein disulfide reductase [EC:1.8.4.16]	thiol:disulfide interchange
CTT34_09965	K02160 acetyl-CoA carboxylase biotin carboxyl carrier protein	accB; acetyl-CoA carboxylase biotin carboxylase subunit
CTT34_09970	K01961 acetyl-CoA carboxylase, biotin carboxylase subunit [EC:6.4.1.2 6.3.4.14]	accC; acetyl-CoA carboxylase biotin carboxylase subunit
CTT34_09975	K02687 ribosomal protein L11 methyltransferase [EC:2.1.1.-]	50S ribosomal protein L11 methyltransferase
CTT34_09980	K05540 tRNA-dihydrouridine synthase B [EC:1.-.-.-]	tRNA dihydrouridine synthase DusB
CTT34_09985	K03557 Fis family transcriptional regulator, factor for inversion stimulation protein	DNA-binding transcriptional regulator Fis
CTT34_09990	K00602 phosphoribosylaminoimidazolecarboxamide formyltransferase / IMP cyclohydrolase [EC:2.1.2.3 3.5.4.10]	bifunctional phosphoribosylaminoimidazolecarboxamide formyltransferase/inosine monophosphate cyclohydrolase
CTT34_09995	K00135 succinate-semialdehyde dehydrogenase / glutarate-semialdehyde dehydrogenase [EC:1.2.1.16 1.2.1.79 1.2.1.20]	succinate-semialdehyde dehydrogenase (NADP(+))
CTT34_10000	K01495 GTP cyclohydrolase IA [EC:3.5.4.16]	folE; GTP cyclohydrolase I FolE
CTT34_10005	no KO assigned	hypothetical protein
CTT34_10010	no KO assigned	serine/threonine protein kinase
CTT34_10015	no KO assigned	competence protein F
CTT34_10020	K14228 tRNA Leu	tRNA-Leu
CTT34_10025	no KO assigned	recombinase XerD
CTT34_10030	no KO assigned	hypothetical protein
CTT34_10035	no KO assigned	hypothetical protein
CTT34_10040	no KO assigned	hypothetical protein
CTT34_10045	no KO assigned	hypothetical protein
CTT34_10050	no KO assigned	hypothetical protein
CTT34_10055	no KO assigned	hypothetical protein
CTT34_10060	no KO assigned	hypothetical protein
CTT34_10065	no KO assigned	hypothetical protein
CTT34_10070	no KO assigned	hypothetical protein
CTT34_10075	no KO assigned	hypothetical protein
CTT34_10080	no KO assigned	hypothetical protein
CTT34_10085	K07483 transposase	hypothetical protein
CTT34_10090	no KO assigned	DNA methylase
CTT34_10095	no KO assigned	helicase
CTT34_10100	no KO assigned	hypothetical protein
CTT34_10105	K03554 recombination associated protein RdgC	recombination-associated protein RdgC
CTT34_10110	K07455 recombination protein RecT	recombinase RecT
CTT34_10115	no KO assigned	pseudogene
CTT34_10120	no KO assigned	hypothetical protein
CTT34_10125	no KO assigned	hypothetical protein
CTT34_10130	no KO assigned	hypothetical protein
CTT34_10135	no KO assigned	hypothetical protein
CTT34_10140	no KO assigned	hypothetical protein
CTT34_10145	no KO assigned	hypothetical protein
CTT34_10150	no KO assigned	hypothetical protein
CTT34_10155	no KO assigned	hypothetical protein
CTT34_10160	no KO assigned	hypothetical protein
CTT34_10165	no KO assigned	hypothetical protein
CTT34_10170	no KO assigned	hypothetical protein
CTT34_10175	no KO assigned	hypothetical protein
CTT34_10180	K02314 replicative DNA helicase [EC:5.6.2.3]	hypothetical protein
CTT34_10185	no KO assigned	hypothetical protein
CTT34_10190	no KO assigned	hypothetical protein
CTT34_10195	no KO assigned	hypothetical protein
CTT34_10200	no KO assigned	hypothetical protein
CTT34_10205	K01160 crossover junction endodeoxyribonuclease RusA [EC:3.1.21.10]	hypothetical protein
CTT34_10210	no KO assigned	hypothetical protein
CTT34_10215	no KO assigned	hypothetical protein
CTT34_10220	no KO assigned	hypothetical protein
CTT34_10225	no KO assigned	hypothetical protein
CTT34_10230	no KO assigned	hypothetical protein
CTT34_10235	no KO assigned	hypothetical protein
CTT34_10240	no KO assigned	hypothetical protein
CTT34_10245	K02107 V/A-type H+/Na+-transporting ATPase subunit G/H	hypothetical protein
CTT34_10250	no KO assigned	hypothetical protein
CTT34_10255	no KO assigned	hypothetical protein
CTT34_10260	K07474 phage terminase small subunit	terminase small subunit
CTT34_10265	no KO assigned	pseudogene
CTT34_10270	K09961 uncharacterized protein	hypothetical protein
CTT34_10275	no KO assigned	phage head morphogenesis protein
CTT34_10280	no KO assigned	pseudogene
CTT34_10285	no KO assigned	hypothetical protein
CTT34_10290	no KO assigned	hypothetical protein
CTT34_10295	no KO assigned	hypothetical protein
CTT34_10300	no KO assigned	protein singed
CTT34_10305	no KO assigned	hypothetical protein
CTT34_10310	no KO assigned	hypothetical protein
CTT34_10315	no KO assigned	hypothetical protein
CTT34_10320	no KO assigned	hypothetical protein
CTT34_10325	no KO assigned	hypothetical protein
CTT34_10330	no KO assigned	hypothetical protein
CTT34_10335	no KO assigned	DUF1902 domain-containing protein
CTT34_10340	no KO assigned	hypothetical protein
CTT34_10345	no KO assigned	hypothetical protein
CTT34_10350	K03060 DNA-directed RNA polymerase subunit omega [EC:2.7.7.6]	hypothetical protein
CTT34_10355	no KO assigned	hypothetical protein
CTT34_10360	no KO assigned	hypothetical protein
CTT34_10365	no KO assigned	hypothetical protein
CTT34_10370	no KO assigned	hypothetical protein
CTT34_10375	no KO assigned	hypothetical protein
CTT34_10380	no KO assigned	hypothetical protein
CTT34_10385	no KO assigned	hypothetical protein
CTT34_10390	no KO assigned	hypothetical protein
CTT34_10395	no KO assigned	hypothetical protein
CTT34_10400	no KO assigned	hypothetical protein
CTT34_10405	no KO assigned	nuclease
CTT34_10410	no KO assigned	hypothetical protein
CTT34_10415	no KO assigned	hypothetical protein
CTT34_10420	K00059 3-oxoacyl-[acyl-carrier protein] reductase [EC:1.1.1.100]	fabG; 3-oxoacyl-ACP reductase
CTT34_10425	K07113 UPF0716 protein FxsA	exlusion protein FxsA
CTT34_10430	K04078 chaperonin GroES	groES; co-chaperone GroES
CTT34_10435	K04077 chaperonin GroEL [EC:5.6.1.7]	groL; chaperonin GroEL
CTT34_10440	K15396 tRNA (cytidine32/uridine32-2'-O)-methyltransferase [EC:2.1.1.200]	RNA methyltrans
CTT34_10445	K07084 putative amino acid transporter	sodium:proton antiporter
CTT34_10450	no KO assigned	citrate transporter
CTT34_10455	no KO assigned	MFS transporter
CTT34_10460	no KO assigned	Ion transport 2
CTT34_10465	no KO assigned	sodium:proton exchanger
CTT34_10470	K09819 manganese/iron transport system permease protein	hypothetical protein
CTT34_10475	K09820 manganese/iron transport system ATP-binding protein	ABC transporter
CTT34_10480	K09818 manganese/iron transport system substrate-binding protein	ABC transporter substra
CTT34_10485	K11924 DtxR family transcriptional regulator, manganese transport regulator	transcriptio
CTT34_10490	no KO assigned	hypothetical protein
CTT34_10495	no KO assigned	hypothetical protein
CTT34_10500	no KO assigned	hypothetical protein
CTT34_10505	no KO assigned	LysR family transcriptional regulator
CTT34_10510	K19577 MFS transporter, DHA1 family, inner membrane transport protein	MFS sugar transpor
CTT34_10515	no KO assigned	ffs; signal recognition particle sRNA small type
CTT34_10520	K14230 tRNA Met	tRNA-Met
CTT34_10525	K02002 glycine betaine/proline transport system substrate-binding protein	glycine/betaine ABC transporter substrate-binding protein
CTT34_10530	K02167 TetR/AcrR family transcriptional regulator, transcriptional repressor of bet genes	transcriptional regulator BetI
CTT34_10535	K00130 betaine-aldehyde dehydrogenase [EC:1.2.1.8]	betaine-aldehyde dehydrogenase
CTT34_10540	K00108 choline dehydrogenase [EC:1.1.99.1]	betA; choline dehydrogenase
CTT34_10545	K06445 acyl-CoA dehydrogenase [EC:1.3.99.-]	fadE; acyl-CoA dehydrogenase
CTT34_10550	no KO assigned	hypothetical protein
CTT34_10555	K17324 glycerol transport system ATP-binding protein	ABC transporter ATP-binding protein
CTT34_10560	K17325 glycerol transport system ATP-binding protein	ABC transporter ATP-binding protein
CTT34_10565	K17322 glycerol transport system permease protein	ABC transporter permease
CTT34_10570	K17323 glycerol transport system permease protein	sugar ABC transporter permease
CTT34_10575	no KO assigned	hypothetical protein
CTT34_10580	K17321 glycerol transport system substrate-binding protein	ABC transporter substrate-binding protein
CTT34_10585	K00111 glycerol-3-phosphate dehydrogenase [EC:1.1.5.3]	FAD-dependent oxidoreductase
CTT34_10590	no KO assigned	hypothetical protein
CTT34_10595	K00864 glycerol kinase [EC:2.7.1.30]	glpK; glycerol kinase
CTT34_10600	K02444 DeoR family transcriptional regulator, glycerol-3-phosphate regulon repressor	DeoR/GlpR family transcriptional regulator
CTT34_10605	no KO assigned	SLC13 family permease
CTT34_10610	no KO assigned	enoyl-CoA hydratase
CTT34_10615	K24012 acetate---CoA ligase (ADP-forming) [EC:6.2.1.13]	acetyl-CoA synthetase
CTT34_10620	K01715 enoyl-CoA hydratase [EC:4.2.1.17]	crotonase
CTT34_10625	no KO assigned	silent information regulator protein Sir2
CTT34_10630	K00344 NADPH:quinone reductase [EC:1.6.5.5]	quinone oxidoreductase
CTT34_10635	K01126 glycerophosphoryl diester phosphodiesterase [EC:3.1.4.46]	glycerophosphoryl diester phosphodiesterase
CTT34_10640	K01151 deoxyribonuclease IV [EC:3.1.21.2]	deoxyribonuclease IV
CTT34_10645	K23779 XRE family transcriptional regulator, regulator of sulfur utilization	XRE family
CTT34_10650	K05782 benzoate membrane transport protein	hypothetical protein
CTT34_10655	no KO assigned	hypothetical protein
CTT34_10660	K01881 prolyl-tRNA synthetase [EC:6.1.1.15]	proline--tRNA ligase
CTT34_10665	no KO assigned	lytic murein transglycosylase
CTT34_10670	no KO assigned	serine kinase
CTT34_10675	no KO assigned	hypothetical protein
CTT34_10680	no KO assigned	Cupredoxin
CTT34_10685	no KO assigned	GGDEF domain-containing protein
CTT34_10690	no KO assigned	hypothetical protein
CTT34_10695	K06886 hemoglobin	group 1 truncated hemoglobin
CTT34_10700	no KO assigned	GGDEF domain-containing protein
CTT34_10705	no KO assigned	hypothetical protein
CTT34_10710	K03775 FKBP-type peptidyl-prolyl cis-trans isomerase SlyD [EC:5.2.1.8]	peptidyl-prolyl cis-trans isomerase SlyD
CTT34_10715	K08218 MFS transporter, PAT family, beta-lactamase induction signal transducer AmpG	AmpG
CTT34_10720	no KO assigned	zinc chelation protein SecC
CTT34_10725	no KO assigned	pseudogene
CTT34_10730	K03169 DNA topoisomerase III [EC:5.6.2.1]	DNA topoisomerase III
CTT34_10735	no KO assigned	hypothetical protein
CTT34_10740	no KO assigned	hypothetical protein
CTT34_10745	no KO assigned	hypothetical protein
CTT34_10750	no KO assigned	peptidase S8
CTT34_10755	K01265 methionyl aminopeptidase [EC:3.4.11.18]	map; type I methionyl aminopeptidase
CTT34_10760	no KO assigned	hypothetical protein
CTT34_10765	no KO assigned	hypothetical protein
CTT34_10770	no KO assigned	peptidase
CTT34_10775	no KO assigned	Invasion protein B-like protein
CTT34_10780	no KO assigned	hypothetical protein
CTT34_10785	no KO assigned	GGDEF domain-containing protein
CTT34_10790	no KO assigned	hypothetical protein
CTT34_10795	no KO assigned	pseudogene
CTT34_10800	no KO assigned	hypothetical protein
CTT34_10805	K07454 putative restriction endonuclease	hypothetical protein
CTT34_10810	no KO assigned	integrase
CTT34_10815	no KO assigned	hypothetical protein
CTT34_10820	no KO assigned	ribulose phosphate epimerase
CTT34_10825	K00077 2-dehydropantoate 2-reductase [EC:1.1.1.169]	2-dehydropantoate 2-reductase
CTT34_10830	K00799 glutathione S-transferase [EC:2.5.1.18]	glutathione S-transferase
CTT34_10835	K00020 3-hydroxyisobutyrate dehydrogenase [EC:1.1.1.31]	mmsB; 3-hydroxyisobutyrate dehyd
CTT34_10840	no KO assigned	enoyl-CoA hydratase
CTT34_10845	no KO assigned	acyl-CoA dehydrogenase
CTT34_10850	K01998 branched-chain amino acid transport system permease protein	branched-chain amino
CTT34_10855	K01997 branched-chain amino acid transport system permease protein	branched-chain amino
CTT34_10860	K01999 branched-chain amino acid transport system substrate-binding protein	ABC transporter ATP-binding protein
CTT34_10865	K01996 branched-chain amino acid transport system ATP-binding protein	ABC transporter ATP-binding protein
CTT34_10870	K01995 branched-chain amino acid transport system ATP-binding protein	ABC transporter ATP-binding protein
CTT34_10875	no KO assigned	MerR family transcriptional regulator
CTT34_10880	K00253 isovaleryl-CoA dehydrogenase [EC:1.3.8.4]	acyl-CoA dehydrogenase
CTT34_10885	K01969 3-methylcrotonyl-CoA carboxylase beta subunit [EC:6.4.1.4]	methylcrotonoyl-CoA ca
CTT34_10890	K13766 methylglutaconyl-CoA hydratase [EC:4.2.1.18]	enoyl-CoA hydratase
CTT34_10895	K01968 3-methylcrotonyl-CoA carboxylase alpha subunit [EC:6.4.1.4]	3-methylcrotonyl-CoA
CTT34_10900	K01640 hydroxymethylglutaryl-CoA lyase [EC:4.1.3.4]	hydroxymethylglutaryl-CoA lyase
CTT34_10905	K00666 fatty-acyl-CoA synthase [EC:6.2.1.-]	AMP-binding protein
CTT34_10910	no KO assigned	SAM-dependent methyltransferase
CTT34_10915	no KO assigned	hypothetical protein
CTT34_10920	K11747 glutathione-regulated potassium-efflux system protein KefB	potassium transporter
CTT34_10925	K03720 TrpR family transcriptional regulator, trp operon repressor	transcriptional regul
CTT34_10930	K01657 anthranilate synthase component I [EC:4.1.3.27]	anthranilate synthase component I
CTT34_10935	K01658 anthranilate synthase component II [EC:4.1.3.27]	anthranilate synthase component II
CTT34_10940	no KO assigned	cold-shock protein
CTT34_10945	K06182 23S rRNA pseudouridine2604 synthase [EC:5.4.99.21]	23S rRNA pseudouridine(2604) synthase
CTT34_10950	no KO assigned	hypothetical protein
CTT34_10955	K01595 phosphoenolpyruvate carboxylase [EC:4.1.1.31]	phosphoenolpyruvate carboxylase
CTT34_10960	K04765 nucleoside triphosphate diphosphatase [EC:3.6.1.9]	nucleoside triphosphate diphosphatase
CTT34_10965	K00951 GTP pyrophosphokinase [EC:2.7.6.5]	GTP diphosphokinase
CTT34_10970	no KO assigned	pseudogene
CTT34_10975	K12339 S-sulfo-L-cysteine synthase (O-acetyl-L-serine-dependent) [EC:2.5.1.144]	cysteine synthase B
CTT34_10980	K07678 two-component system, NarL family, sensor histidine kinase BarA [EC:2.7.13.3]	hybrid sensor histidine kinase/response regulator
CTT34_10985	K00997 holo-[acyl-carrier protein] synthase [EC:2.7.8.7]	holo-ACP synthase
CTT34_10990	K03474 pyridoxine 5-phosphate synthase [EC:2.6.99.2]	pyridoxine 5'-phosphate synthase
CTT34_10995	K03584 DNA repair protein RecO (recombination protein O)	recO; DNA repair protein RecO
CTT34_11000	K03595 GTPase	GTPase Era
CTT34_11005	K03685 ribonuclease III [EC:3.1.26.3]	ribonuclease III
CTT34_11010	K03100 signal peptidase I [EC:3.4.21.89]	lepB; signal peptidase I
CTT34_11015	K03596 GTP-binding protein LepA	elongation factor 4
CTT34_11020	K04771 serine protease Do [EC:3.4.21.107]	serine peptidase
CTT34_11025	K03803 sigma-E factor negative regulatory protein RseC	Fis family transcriptional regulatory
CTT34_11030	K03598 sigma-E factor negative regulatory protein RseB	nucleoside transporter
CTT34_11035	K03597 sigma-E factor negative regulatory protein RseA	anti-sigma factor
CTT34_11040	K03088 RNA polymerase sigma-70 factor, ECF subfamily	RNA polymerase sigma-70 factor
CTT34_11045	K01626 3-deoxy-7-phosphoheptulonate synthase [EC:2.5.1.54]	3-deoxy-7-phosphoheptulonate synthase
CTT34_11050	K03722 ATP-dependent DNA helicase DinG [EC:5.6.2.3]	ATP-dependent DNA helicase DinG
CTT34_11055	K03732 ATP-dependent RNA helicase RhlB [EC:3.6.4.13]	ATP-dependent RNA helicase RhlB
CTT34_11060	no KO assigned	hypothetical protein
CTT34_11065	K01142 exodeoxyribonuclease III [EC:3.1.11.2]	exodeoxyribonuclease III
CTT34_11070	no KO assigned	hypothetical protein
CTT34_11075	K03832 periplasmic protein TonB	iron transporter
CTT34_11080	K03559 biopolymer transport protein ExbD	biopolymer transporter ExbD
CTT34_11085	K03561 biopolymer transport protein ExbB	flagellar motor protein MotA
CTT34_11090	no KO assigned	pseudogene
CTT34_11095	no KO assigned	hypothetical protein
CTT34_11100	K00526 ribonucleoside-diphosphate reductase beta chain [EC:1.17.4.1]	ribonucleoside-diphosphate reductase beta chain
CTT34_11105	K00525 ribonucleoside-diphosphate reductase alpha chain [EC:1.17.4.1]	ribonucleoside-diphosphate reductase alpha chain
CTT34_11110	K03647 protein involved in ribonucleotide reduction	class Ib ribonucleoside-diphosphate
CTT34_11115	K06191 glutaredoxin-like protein NrdH	glutaredoxin-like protein NrdH
CTT34_11120	K04564 superoxide dismutase, Fe-Mn family [EC:1.15.1.1]	superoxide dismutase [Mn]
CTT34_11125	K03522 electron transfer flavoprotein alpha subunit	electron transfer flavoprotein subunit alpha
CTT34_11130	K03521 electron transfer flavoprotein beta subunit	electron transfer flavoprotein subunit beta/FixA family
CTT34_11135	K00311 electron-transferring-flavoprotein dehydrogenase [EC:1.5.5.1]	electron transfer flavoprotein-ubiquinone oxidoreductase
CTT34_11140	no KO assigned	hypothetical protein
CTT34_11145	no KO assigned	phosphate ABC transporter substrate-binding protein
CTT34_11150	no KO assigned	porin
CTT34_11155	K03657 ATP-dependent DNA helicase UvrD/PcrA [EC:5.6.2.4]	DNA helicase UvrD
CTT34_11160	K09986 uncharacterized protein	hypothetical protein
CTT34_11165	K03424 TatD DNase family protein [EC:3.1.21.-]	hydrolase TatD
CTT34_11170	K02676 type IV pilus assembly protein PilZ	pilus assembly protein PilZ
CTT34_11175	K02341 DNA polymerase III subunit delta [EC:2.7.7.7]	holB; DNA polymerase III subunit delta
CTT34_11180	K00943 dTMP kinase [EC:2.7.4.9]	dTMP kinase
CTT34_11185	K07082 UPF0755 protein	BCR, YceG family protein
CTT34_11190	K02619 4-amino-4-deoxychorismate lyase [EC:4.1.3.38]	pabC; aminodeoxychorismate lyase
CTT34_11195	K09458 3-oxoacyl-[acyl-carrier-protein] synthase II [EC:2.3.1.179]	3-oxoacyl-[acyl-carrier-protein] synthase II
CTT34_11200	K02078 acyl carrier protein	acyl carrier protein
CTT34_11205	K00059 3-oxoacyl-[acyl-carrier protein] reductase [EC:1.1.1.100]	fabG; 3-oxoacyl-ACP reductase
CTT34_11210	K00645 [acyl-carrier-protein] S-malonyltransferase [EC:2.3.1.39]	fabD; [acyl-carrier-protein] S-malonyltransferase
CTT34_11215	K03621 phosphate acyltransferase [EC:2.3.1.274]	phosphate acyltransferase
