# Supplementary material for: Active prophages in coral-associated Halomonas capable of lateral transduction
Source: ISME J. 2024 May 13;18(1):wrae085. doi: 10.1093/ismejo/wrae085 (PMC11131426; doi:10.1093/ismejo/wrae085)
Supplement: Table_S6_wrae085 [file table_s6_wrae085.xlsx]

## Sheet: Table S6
Table S6. Viral genomes were retrieved from the NCBI Viruses database for phylogenetic using Phm3 MCP sequence BlastP
Description	Scientific Name	Max Score	Total Score	Query Cover	E value	Per. Ident	Acc. Len	Accession	Kingdom	Phylum	Class	Order	Family	Genus	Species
putative major capsid protein [Prokaryotic dsDNA virus sp.]	Prokaryotic dsDNA virus sp.	569	569	0.99	0	0.8474	318	QDP46002.1	Viruses	Unassigned	Unassigned	Unassigned	Unassigned	Unassigned	Prokaryotic dsDNA virus sp.
TPA: major capsid protein [Caudoviricetes sp.]	Caudoviricetes sp.	298	298	0.98	2e-97	0.4796	319	DAG78660.1	Viruses	Uroviricota	Caudoviricetes	Unassigned	Unassigned	Unassigned	Caudoviricetes sp.
TPA: major capsid protein [Caudoviricetes sp.]	Caudoviricetes sp.	269	269	0.98	5e-86	0.4224	319	DAX86141.1	Viruses	Uroviricota	Caudoviricetes	Unassigned	Unassigned	Unassigned	Caudoviricetes sp.
TPA: major capsid protein [Caudoviricetes sp.]	Caudoviricetes sp.	269	269	0.98	8e-86	0.4143	322	DAN66160.1	Viruses	Uroviricota	Caudoviricetes	Unassigned	Unassigned	Unassigned	Caudoviricetes sp.
TPA: major capsid protein [Caudoviricetes sp.]	Caudoviricetes sp.	268	268	0.98	1e-85	0.4099	323	DAX33076.1	Viruses	Uroviricota	Caudoviricetes	Unassigned	Unassigned	Unassigned	Caudoviricetes sp.
TPA: major capsid protein [Caudoviricetes sp.]	Caudoviricetes sp.	266	266	0.98	1e-84	0.4037	323	DAK26320.1	Viruses	Uroviricota	Caudoviricetes	Unassigned	Unassigned	Unassigned	Caudoviricetes sp.
hypothetical protein MIFENG_82 [Hafnia phage vB_HpaM_Meifeng]	Hafnia phage vB_HpaM_Meifeng	223	223	0.98	6e-68	0.4081	312	QYA57424.1	Viruses	Uroviricota	Caudoviricetes	Unassigned	Unassigned	Unassigned	Hafnia phage vB_HpaM_Meifeng
major capsid protein [Pseudomonas phage POR1]	Pseudomonas phage POR1	211	211	0.99	4e-63	0.3872	327	ALH46211.1	Viruses	Uroviricota	Caudoviricetes	Unassigned	Unassigned	Unassigned	Pseudomonas phage POR1
TPA: major capsid protein [Caudoviricetes sp.]	Caudoviricetes sp.	209	209	0.91	6e-62	0.3885	352	DAK79568.1	Viruses	Uroviricota	Caudoviricetes	Unassigned	Unassigned	Unassigned	Caudoviricetes sp.
TPA: major capsid protein [Caudoviricetes sp.]	Caudoviricetes sp.	209	209	0.91	6e-62	0.3885	352	DAK79568.1	Viruses	Uroviricota	Caudoviricetes	Unassigned	Unassigned	Unassigned	Caudoviricetes sp.
Protein of unknown function DUF2184 [uncultured Caudovirales phage]	uncultured Caudovirales phage	206	206	0.98	2e-61	0.3796	320	CAB4197523.1	Viruses	Uroviricota	Caudoviricetes	Unassigned	Unassigned	Unassigned	uncultured Caudovirales phage
TPA: major capsid protein [Myoviridae sp. ct9dX1]	Myoviridae sp. ct9dX1	204	204	0.98	2e-60	0.3569	323	DAF63010.1	Viruses	Uroviricota	Caudoviricetes	Unassigned	Unassigned	Unassigned	Myoviridae sp. ct9dX1
major head protein [Pantoea phage vB_PagM_LIET2]	Pantoea phage vB_PagM_LIET2	203	203	0.95	6e-60	0.3578	328	YP_009843713.1	Viruses	Uroviricota	Caudoviricetes	Unassigned	Unassigned	Lietduovirus	Lietduovirus LIET2
major head protein [Erwinia phage phiEt88]	Erwinia phage phiEt88	202	202	0.98	6e-60	0.3585	310	YP_004327312.1	Viruses	Uroviricota	Caudoviricetes	Unassigned	Unassigned	Unassigned	Erwinia phage phiEt88
major head protein [Klebsiella phage 13]	Klebsiella phage 13	202	202	0.99	3e-59	0.3169	348	YP_009903225.1	Viruses	Uroviricota	Caudoviricetes	Unassigned	Drexlerviridae	Webervirus	Webervirus wv13
major capsid protein [Klebsiella phage vB_KpnS_PMM-G3]	Klebsiella phage vB_KpnS_PMM-G3	197	197	0.98	5e-58	0.3219	319	WJJ58920.1	Unassigned	Unassigned	Unassigned	Unassigned	Unassigned	Unassigned	Unassigned
putative major capsid protein [Klebsiella phage BMac]	Klebsiella phage BMac	196	196	0.98	3e-57	0.3188	319	UPW42711.1	Viruses	Uroviricota	Caudoviricetes	Unassigned	Drexlerviridae	Webervirus	Klebsiella phage BMac
major head protein [Pantoea phage vB_PagM_AAM37]	Pantoea phage vB_PagM_AAM37	195	195	0.98	3e-57	0.3875	311	YP_009845857.1	Viruses	Uroviricota	Caudoviricetes	Unassigned	Unassigned	Dibbivirus	Dibbivirus AAM37
major head protein [Escherichia phage Henu7]	Escherichia phage Henu7	189	189	0.97	8e-55	0.3427	320	YP_010064789.1	Viruses	Uroviricota	Caudoviricetes	Unassigned	Drexlerviridae	Henuseptimavirus	Henuseptimavirus henu7
major head protein [Klebsiella phage TSK1]	Klebsiella phage TSK1	192	192	0.96	5e-56	0.3153	319	YP_009817791.1	Viruses	Uroviricota	Caudoviricetes	Unassigned	Drexlerviridae	Webervirus	Webervirus TSK1
major head protein [Xanthomonas phage vB_XveM_DIBBI]	Xanthomonas phage vB_XveM_DIBBI	195	195	0.98	5e-57	0.3844	311	YP_006383616.1	Viruses	Uroviricota	Caudoviricetes	Unassigned	Unassigned	Dibbivirus	Dibbivirus DIBBI
