# Supplementary material for: Active prophages in coral-associated Halomonas capable of lateral transduction
Source: ISME J. 2024 May 13;18(1):wrae085. doi: 10.1093/ismejo/wrae085 (PMC11131426; doi:10.1093/ismejo/wrae085)
Supplement: Table_S7_wrae085 [file table_s7_wrae085.xlsx]

## Sheet: Table S7
Table S7 Phm3-like MCP obtained from NCBI database for phylogenetic using Phm3 MCP sequence BlastP.
Accession	Scientific Name	Max Score	Total Score	Query Cover	E value	Per. Ident	Acc. Len	Description
WP_224907561.1	Halomonas denitrificans	617	617	1	0	0.9161	322	DUF2184 domain-containing protein [Halomonas denitrificans]
WP_273667584.1	Halomonas pacifica	616	616	1	0	0.9068	322	DUF2184 domain-containing protein [Halomonas pacifica]
WP_013331844.1	Halomonas elongata	602	602	0.99	0	0.8847	321	DUF2184 domain-containing protein [Halomonas elongata]
QDP46002.1	Prokaryotic dsDNA virus sp.	569	569	0.99	0	0.8474	318	putative major capsid protein [Prokaryotic dsDNA virus sp.]
WP_121173476.1	Kushneria sinocarnis	543	543	0.99	0	0.79	321	DUF2184 domain-containing protein [Kushneria sinocarnis]
CAP41313.1	Bordetella petrii	330	330	0.99	8e-109	0.5217	320	hypothetical protein predicted by Glimmer/Critica [Bordetella petrii]
WP_224041687.1	Cupriavidus respiraculi	325	325	0.99	6e-107	0.5	320	DUF2184 domain-containing protein [Cupriavidus respiraculi]
WP_231852655.1	Bordetella petrii	325	325	0.98	7e-107	0.5252	316	DUF2184 domain-containing protein [Bordetella petrii]
WP_118994116.1	Pusillimonas caeni	311	311	0.99	1e-101	0.486	318	DUF2184 domain-containing protein [Pusillimonas caeni]
WP_238510272.1	Cupriavidus gilardii	310	310	0.99	7e-101	0.4594	319	DUF2184 domain-containing protein [Cupriavidus gilardii]
WP_175134184.1	Achromobacter pulmonis	303	303	0.98	3e-98	0.4796	319	DUF2184 domain-containing protein [Achromobacter pulmonis]
DAG78660.1	Caudoviricetes sp.	298	298	0.98	2e-97	0.4796	319	TPA: major capsid protein [Caudoviricetes sp.]
WP_237173034.1	Paracandidimonas lactea	290	290	0.99	6e-93	0.4798	318	DUF2184 domain-containing protein [Paracandidimonas lactea]
WP_169294731.1	Advenella sp. EE-W14	285	285	0.98	4e-91	0.45	318	DUF2184 domain-containing protein [Advenella sp. EE-W14]
WP_043991036.1	Actinobacillus pleuropneumoniae	285	285	0.97	3e-91	0.4395	315	DUF2184 domain-containing protein [Actinobacillus pleuropneumoniae]
WP_188156213.1	Mannheimia bovis	279	279	0.96	6e-89	0.4373	315	DUF2184 domain-containing protein [Mannheimia bovis]
WP_153717178.1	Eikenella corrodens	274	274	0.98	7e-87	0.4255	319	DUF2184 domain-containing protein [Eikenella corrodens]
WP_003794929.1	Kingella oralis	272	272	0.99	7e-86	0.4149	324	DUF2184 domain-containing protein [Kingella oralis]
BBE98912.1	Haemophilus influenzae	271	271	0.96	1e-85	0.4469	315	hypothetical protein CHBNIII2_14980 [Haemophilus influenzae]
WP_040558166.1	Kingella oralis	270	270	0.98	4e-85	0.413	322	DUF2184 domain-containing protein [Kingella oralis]
DAD69503.1	Siphoviridae sp. ctR0j7	270	270	0.98	3e-86	0.4118	323	TPA: major capsid protein [Siphoviridae sp. ctR0j7]
DAJ20016.1	Siphoviridae sp. ctmtD6	269	269	0.98	5e-86	0.4087	323	TPA: major capsid protein [Siphoviridae sp. ctmtD6]
QYA57424.1	Hafnia phage vB_HpaM_Meifeng	223	223	0.98	6e-68	0.4081	312	hypothetical protein MIFENG_82 [Hafnia phage vB_HpaM_Meifeng]
ALH46211.1	Pseudomonas phage POR1	211	211	0.99	4e-63	0.3872	327	major capsid protein [Pseudomonas phage POR1]
CAB4197523.1	uncultured Caudovirales phage	206	206	0.98	2e-61	0.3796	320	Protein of unknown function DUF2184 [uncultured Caudovirales phage]
DAF63010.1	Myoviridae sp. ct9dX1	204	204	0.98	2e-60	0.3569	323	TPA: major capsid protein [Myoviridae sp. ct9dX1]
YP_009843713.1	Pantoea phage vB_PagM_LIET2	203	203	0.95	6e-60	0.3578	328	major head protein [Pantoea phage vB_PagM_LIET2]
YP_004327312.1	Erwinia phage phiEt88	202	202	0.98	6e-60	0.3585	310	major head protein [Erwinia phage phiEt88]
YP_009903225.1	Klebsiella phage 13	202	202	0.99	3e-59	0.3169	348	major head protein [Klebsiella phage 13]
DAD69550.1	Myoviridae sp. ctbwh6	201	201	0.91	3e-59	0.3806	345	TPA: major capsid protein [Myoviridae sp. ctbwh6]
UWI24654.1	Bacteriophage sp.	199	199	0.99	2e-58	0.3169	348	protein of unknown function DUF2184 [Bacteriophage sp.]
YP_006383616.1	Xanthomonas phage vB_XveM_DIBBI	195	195	0.98	5e-57	0.3844	311	major head protein [Xanthomonas phage vB_XveM_DIBBI]
YP_009845857.1	Pantoea phage vB_PagM_AAM37	195	195	0.98	3e-57	0.3875	311	major head protein [Pantoea phage vB_PagM_AAM37]
DAE92081.1	Myoviridae sp. ct5xZ3	192	192	0.97	1e-55	0.362	350	TPA: major capsid protein [Myoviridae sp. ct5xZ3]
QXV80544.1	Escherichia phage IsaakIselin	190	190	0.97	4e-55	0.3427	320	major capsid protein [Escherichia phage IsaakIselin]
YP_010064789.1	Escherichia phage Henu7	189	189	0.97	8e-55	0.3427	320	major head protein [Escherichia phage Henu7]
QYC96833.1	Klebsiella phage IME268	189	189	0.98	6e-55	0.3094	319	hypothetical protein [Klebsiella phage IME268]
DAH87876.1	Caudoviricetes sp.	187	187	0.98	6e-54	0.3506	324	TPA: major capsid protein [Caudoviricetes sp.]
YP_009797058.1	Faecalibacterium phage FP_Brigit	187	187	0.99	2e-53	0.344	346	major head protein [Faecalibacterium phage FP_Brigit]
DAW06678.1	Bacteriophage sp.	187	187	0.99	2e-53	0.344	346	TPA: major capsid protein [Bacteriophage sp.]
YP_009666219.1	Enterobacter phage F20	187	187	0.98	6e-54	0.3031	319	major head protein [Enterobacter phage F20]
DAT56255.1	Caudoviricetes sp.	186	186	0.91	1e-53	0.3621	320	TPA: major capsid protein [Caudoviricetes sp.]
UVX59771.1	Bacteriophage sp.	186	186	0.98	1e-53	0.3385	321	protein of unknown function DUF2184 [Bacteriophage sp.]
UWD67734.1	Bacteriophage sp.	186	186	0.98	1e-53	0.3385	321	protein of unknown function DUF2184 [Bacteriophage sp.]
DAR17524.1	Caudoviricetes sp.	186	186	0.99	2e-53	0.343	346	TPA: major capsid protein [Caudoviricetes sp.]
YP_009903579.1	Klebsiella phage KP1801	186	186	0.98	1e-53	0.3156	319	major head protein [Klebsiella phage KP1801]
