# Supplementary material for: Active prophages in coral-associated Halomonas capable of lateral transduction
Source: ISME J. 2024 May 13;18(1):wrae085. doi: 10.1093/ismejo/wrae085 (PMC11131426; doi:10.1093/ismejo/wrae085)
Supplement: Dataset_1_wrae085 [file dataset_1_wrae085.xlsx]

## Sheet: Fig2 B-D
	Strain	Threshold Cycling (Ct)						[Ct-Ct(gyrB)]			2^(-Δ Ct )			average
		Phm01 attB			gyrB						Proportion of excised of prophage Phm1
	SCSIO 43005	25.2802	25.6578	25.6884	12.9256	13.1159	13.2133	12.3547	12.5419	12.4751	0.00019	0.00017	0.00018	0.00018
	SCSIO 43005+MMC	20.6187	19.9208	19.9506	13.3181	13.5156	13.4793	7.3005	6.4053	6.4712	0.00634	0.0118	0.01127	0.0098
	Strain	Threshold Cycling (Ct)						[Ct-Ct(gyrB)]			2^(-Δ Ct )			average
		Phm01 attP			gyrB						Phage circle
	SCSIO 43005	22.8737	22.8373	23.0014	12.9256	13.1159	13.2133	9.9481	9.7214	9.7881	0.00101	0.00118	0.00113	0.0011
	SCSIO 43005+MMC	21.1801	19.8203	19.8891	13.3181	13.5156	13.4793	7.8619	6.3047	6.4098	0.0043	0.01265	0.01176	0.0096
	Strain	Threshold Cycling (Ct)						[Ct-Ct(gyrB)]			2^(-Δ Ct )			average
		Phm02 attB			gyrB						Proportion of excised of prophage Phm2
	SCSIO 43005	23.9134	24.064	24.1201	12.9256	13.1159	13.2133	10.9879	10.9481	10.9068	0.00049	0.00051	0.00052	0.00051
	SCSIO 43005+MMC	23.0818	23.1973	22.8442	13.3181	13.5156	13.4793	9.7637	9.6817	9.3649	0.00115	0.00122	0.00152	0.00129
	Strain	Threshold Cycling (Ct)						[Ct-Ct(gyrB)]			2^(-Δ Ct )			average
		Phm02 attP			gyrB						Phage circle
	SCSIO 43005	23.8289	24.3413	24.3737	12.9256	13.1159	13.2133	10.9033	11.2254	11.1604	0.00052	0.00042	0.00044	0.00046
	SCSIO 43005+MMC	23.8079	23.7545	23.7092	13.3181	13.5156	13.4793	10.4898	10.2389	10.2298	0.0007	0.00083	0.00083	0.00079
	Strain	Threshold Cycling (Ct)						[Ct-Ct(gyrB)]			2^(-Δ Ct )			average
		Phm03 attB			gyrB						Proportion of excised of prophage Phm3
	SCSIO 43005	21.5462	21.3897	21.5359	12.9256	13.1159	13.2133	8.6207	8.2738	8.3226	0.00254	0.00323	0.00312	0.003
	SCSIO 43005+MMC	16.5085	16.3526	16.4226	13.3181	13.5156	13.4793	3.1904	2.837	2.9433	0.10955	0.13995	0.13001	0.1265
	Strain	Threshold Cycling (Ct)						[Ct-Ct(gyrB)]			2^(-Δ Ct )			average
		Phm03 attP			gyrB						Phage circle
	SCSIO 43005	18.2753	17.9411	18.1897	12.9256	13.1159	13.2133	5.3498	4.8253	4.9764	0.02452	0.03527	0.03177	0.0305
	SCSIO 43005+MMC	14.2207	14.462	14.5985	13.3181	13.5156	13.4793	0.9025	0.9464	1.1191	0.53494	0.51892	0.46037	0.5047
	Strain	Threshold Cycling (Ct)								[Ct-Ct(gyrB)]				2^(-Δ Ct )				average
		Phm1 MCP				gyrB								Phage circle
	2216E	13.6996	13.8224	14.1205	13.7906	13.7986	13.7734	13.8933	13.6105	-0.0989075	0.0490227	0.227259	0.18012	1.07096	0.966591	0.854257	0.88263	0.901159
	+MMC	13.0877	12.8403	12.9622	13.542	13.1689	13.5908	13.8791	13.5683	-0.0812311	-0.750443	-0.91687	-0.0262556	1.05792	1.68231	1.88801	1.01837	1.52956
	Strain	Threshold Cycling (Ct)								[Ct-Ct(gyrB)]				2^(-Δ Ct )				average
		Phm2 MCP				gyrB								Phage circle
	2216E	14.5399	14.4778	14.0916	14.1916	12.9251	12.9251	12.9251	12.9251	1.61477	1.55266	1.1665	1.26652	0.326517	0.340881	0.445501	0.415661	0.400681
	+ MMC	13.9324	14.142	14.1969	14.9258	12.6749	12.6749	12.6749	12.6749	1.25742	1.46707	1.52201	2.25089	0.418291	0.361716	0.3482	0.210095	0.30667
	Strain	Threshold Cycling (Ct)								[Ct-Ct(gyrB)]				2^(-Δ Ct )				average
		Phm3 MCP				gyrB								Phage circle
	2216E	13.785	13.785	13.785	13.785	13.7986	13.7734	13.8933	13.6105	-0.0135765	0.0115824	-0.108313	0.174471	1.00945	0.992004	1.07797	0.886092	0.985354
	+ MMC	8.96923	8.96923	8.96923	8.96923	13.1689	13.5908	13.8791	13.5683	-4.1997	-4.62153	-4.90983	-4.59903	18.3754	24.616	30.0613	24.2352	26.3042

## Sheet: Fig 3A
		Phm1 phage					Phm2 phage

## Sheet: Fig 4A
			Flexible tails of Phm3 phages were inserted into OMVs.

## Sheet: Fig4 EF
	Phase				FM4-64				GFP					Phase				FM4-64				GFP
WT													Δofr43
Δendolysin													Δofr42 amber mutation
Δholin
													Strains		cell number	OMVs number	OMVS/cell
													WT		17	9	0.529412
															18	18	1
															35	21	0.6
													Δendolysin		27	0	0
															15	0	0
															22	0	0
													Δholin		14	0	0
															17	0	0
															16	0	0
													Δorf43		16	6	0.375
															25	5	0.2
															28	4	0.142857
													orf42 amber mutation		14	0	0
															14	0	0
															24	0	0

## Sheet: Fig 5A
		60					240					300
	WT
	Δendolysin
	orf42 amber mutation
	Δholin
	Δorf43

## Sheet: Fig 5C
ORF42::GFP
ORF43::mCherry
